# Supplementary material for: Integrated proteomic and genomic analysis to identify predictive biomarkers for valproate response in bipolar disorder: a 6-month follow-up study
Source: Int J Bipolar Disord. 2024 May 17;12:19. doi: 10.1186/s40345-024-00342-x (PMC11101393; doi:10.1186/s40345-024-00342-x)
Supplement: Supplementary file 1 — Supplementary Material 1. [file 40345_2024_342_MOESM1_ESM.xlsx]

## Sheet: Suppl table 1
		Supplementary Table 1. The 158 peptides (92 proteins) examined by MRM-MS. UniProt accession number, protein ID, and information pertaining to mass spectra are listed for each peptide.
		The quantifiable targets information				Mass information
		UniProt accession number	Protein Symbol	Peptide sequence	number of transition	Precursor ion. Light (m/z)	Precursor ion. Heavy (m/z)	Precursor ion charge	Product ion. Light (m/z)	Product ion. Heavy (m/z)	Product ion charge	Ion type	Collision energy (volt)
		Q9UGM5	FETUB	AIFYMNNPSR	3	606.795	611.799	2	1028.46	1038.47	1	y8	20.6
						606.795	611.799	2	718.33	728.338	1	y6	20.6
						606.795	611.799	2	180.106	185.11	2	y3	18.3
		Q9UGM5	FETUB	LVVLPFPK	3	456.799	460.807	2	700.439	708.453	1	y6	13.7
						456.799	460.807	2	244.166	252.18	1	y2	17.7
						456.799	460.807	2	213.16	213.16	2	b4	11.7
		P05452	TETN	LDTLAQEVALLK	3	657.387	661.394	2	984.609	992.623	1	y9	20.6
						657.387	661.394	2	871.525	879.539	1	y8	22.6
						657.387	661.394	2	800.488	808.502	1	y7	19.6
		P21333	FLNA	AGVAPLQVK	2	441.774	445.781	2	584.377	592.391	1	y5	11.1
						441.774	445.781	2	299.171	299.171	1	b4	11.1
						606.795	611.799	2	1028.46	1038.47	1	y8	20.6
		P02748	CO9	LSPIYNLVPVK	3	621.876	625.884	2	1042.63	1050.64	1	y9	18.2
						621.876	625.884	2	521.818	525.826	2	y3	18.2
						621.876	625.884	2	343.234	351.248	1	y9	24.2
		P10643	CO7	AASGTQNNVLR	3	565.799	570.803	2	988.517	998.525	1	y9	22
						565.799	570.803	2	743.416	753.424	1	y6	22
						565.799	570.803	2	615.357	625.366	1	y5	22
		P06396	GELS	HVVPNEVVVQR	3	425.91	429.247	3	676.341	676.341	1	y4	9
						425.91	429.247	3	501.314	511.323	1	b3	10
						425.91	429.247	3	336.203	336.203	1	b6	13
		P06396	GELS	EGGQTAPASTR	3	537.762	542.766	2	703.373	713.382	1	y7	18.9
						537.762	542.766	2	602.326	612.334	1	y6	17.9
						537.762	542.766	2	531.289	541.297	1	y5	16.9
		P06396	GELS	TGAQELLR	3	444.251	449.255	2	658.388	668.397	1	y5	14.2
						444.251	449.255	2	530.33	540.338	1	y4	15.2
						444.251	449.255	2	230.114	230.114	1	b3	14.2
		P06727	APOA4	LEPYADQLR	3	552.788	557.792	2	862.442	872.45	1	y7	19.5
						552.788	557.792	2	602.326	612.334	1	y5	21.5
						552.788	557.792	2	431.725	436.729	2	y7	15.5
		P06727	APOA4	ISASAEELR	3	488.259	493.263	2	775.394	785.403	1	y7	13.2
						488.259	493.263	2	704.357	714.366	1	y6	12.2
						488.259	493.263	2	617.325	627.334	1	y5	13.2
		P06727	APOA4	LAPLAEDVR	3	492.28	497.284	2	589.294	599.302	1	y5	19.1
						492.28	497.284	2	400.219	405.223	2	y2	13.1
						492.28	497.284	2	274.187	284.196	1	y7	19.1
		P10645	CMGA	ELQDLALQGAK	3	593.327	597.334	2	815.462	823.476	1	y8	20.1
						593.327	597.334	2	587.351	595.365	1	y6	17.1
						593.327	597.334	2	516.314	524.328	1	y5	17.1
		P10645	CMGA	SGELEQEEER	3	603.268	608.272	2	932.432	942.44	1	y7	20.5
						603.268	608.272	2	819.348	829.356	1	y6	21.5
						603.268	608.272	2	690.305	700.314	1	y5	22.5
		P07225	PROS	VYFAGFPR	3	478.753	483.757	2	694.367	704.375	1	y6	12.6
						478.753	483.757	2	547.299	557.307	1	y5	15.6
						478.753	483.757	2	263.139	263.139	1	b2	12.6
		P07225	PROS	QLAVLDK	3	393.74	397.747	2	545.329	553.344	1	y5	13.3
						393.74	397.747	2	474.292	482.306	1	y4	12.3
						393.74	397.747	2	375.224	383.238	1	y3	9.3
		P01009	A1AT	SVLGQLGITK	3	508.311	512.318	2	829.514	837.528	1	y8	13.8
						508.311	512.318	2	716.43	724.444	1	y7	16.8
						508.311	512.318	2	531.35	539.364	1	y5	19.8
		P01009	A1AT	AVLTIDEK	3	444.755	448.763	2	718.398	726.412	1	y6	12.3
						444.755	448.763	2	613.356	613.356	1	y5	11.1
						444.755	448.763	2	605.314	613.328	1	b6	12.3
		P02647	APOA1	DYVSQFEGSALGK	3	700.838	704.845	2	1023.51	1031.52	1	y10	21.3
						700.838	704.845	2	808.42	816.434	1	y8	21.3
						700.838	704.845	2	532.309	540.323	1	y6	22.3
		P02647	APOA1	LLDNWDSVTSTFSK	3	538.267	540.938	3	670.341	678.355	1	y6	12.8
						538.267	540.938	3	569.293	577.307	1	y5	11.8
						538.267	540.938	3	486.238	490.245	2	y9	14.8
		P02647	APOA1	QGLLPVLESFK	3	615.858	619.865	2	932.545	940.559	1	y8	19
						615.858	619.865	2	819.461	827.475	1	y7	21
						615.858	619.865	2	410.234	414.241	2	y7	18
		P02652	APOA2	SPELQAEAK	3	486.753	490.761	2	659.372	667.386	1	y6	18.9
						486.753	490.761	2	546.288	554.302	1	y5	14.9
						486.753	490.761	2	443.237	447.245	2	y8	15.9
		P02652	APOA2	EQLTPLIK	3	471.287	475.294	2	571.381	579.396	1	y5	17.6
						471.287	475.294	2	470.334	478.348	1	y4	19.6
						471.287	475.294	2	235.67	239.678	2	y4	20.6
		P04114	APOB	SVSLPSLDPASAK	3	636.346	640.353	2	885.468	893.482	1	y9	19.8
						636.346	640.353	2	473.272	481.286	1	y5	24.8
						636.346	640.353	2	443.237	447.245	2	y9	18.8
		P04114	APOB	TEVIPPLIENR	3	640.864	645.868	2	838.478	848.486	1	y7	20
						640.864	645.868	2	443.25	443.25	1	y7	19
						640.864	645.868	2	419.743	424.747	2	b4	19
		P04114	APOB	GVISIPR	3	371.235	376.239	2	585.372	595.38	1	y5	12.4
						371.235	376.239	2	472.288	482.296	1	y4	11.4
						371.235	376.239	2	385.256	395.264	1	y3	11.4
		P05090	APOD	IPTTFENGR	3	517.767	522.771	2	824.39	834.398	1	y7	20.1
						517.767	522.771	2	723.342	733.35	1	y6	20.1
						517.767	522.771	2	461.225	466.229	2	y8	16.1
		P05090	APOD	NILTSNNIDVK	3	615.838	619.845	2	1003.54	1011.56	1	y9	18
						615.838	619.845	2	890.458	898.472	1	y8	19
						615.838	619.845	2	789.41	797.424	1	y7	19
		P08519	APOA	GTLSTTITGR	3	503.78	508.784	2	735.4	745.408	1	y7	16.6
						503.78	508.784	2	648.368	658.376	1	y6	18.6
						503.78	508.784	2	547.32	557.328	1	y5	19.6
		P23560	BDNF	QYFYETK	3	489.732	493.739	2	687.335	695.349	1	y5	15
						489.732	493.739	2	540.266	548.281	1	y4	15
						489.732	493.739	2	248.16	256.175	1	y2	19
		P00450	CERU	ALYLQYTDETFR	3	507.252	510.589	3	667.305	677.313	1	y5	11.5
						507.252	510.589	3	552.278	562.286	1	y4	13.5
						507.252	510.589	3	423.235	433.243	1	y3	10.5
		P00450	CERU	DIFTGLIGPMK	3	596.326	600.333	2	816.465	824.479	1	y8	17.2
						596.326	600.333	2	715.417	723.431	1	y7	21.2
						596.326	600.333	2	375.206	383.22	1	y3	23.2
		P00450	CERU	DDEEFIESNK	2	613.265	617.272	2	866.425	874.44	1	y7	16.6
						613.265	617.272	2	737.383	745.397	1	y6	18.6
		P09341	GROA	NIQSVNVK	3	451.259	455.266	2	674.383	682.397	1	y6	12.5
						451.259	455.266	2	546.325	554.339	1	y5	11.5
						451.259	455.266	2	360.224	368.238	1	y3	17.5
		P02790	HEMO	QGHNSVFLIK	3	381.549	384.22	3	520.349	528.364	1	y4	9.1
						381.549	384.22	3	373.281	381.295	1	y3	10.1
						381.549	384.22	3	260.197	268.211	1	y2	11.1
		P02790	HEMO	GGYTLVSGYPK	3	571.298	575.305	2	864.483	872.497	1	y8	18.2
						571.298	575.305	2	650.351	658.365	1	y6	16.2
						571.298	575.305	2	551.282	559.297	1	y5	16.2
		P02790	HEMO	LHIMAGR	3	266.487	269.823	3	364.234	364.234	1	y3	6.2
						266.487	269.823	3	303.178	313.186	1	y2	6.2
						266.487	269.823	3	232.14	242.149	1	b3	5.2
		Q14624	ITIH4	FAHTVVTSR	3	339.854	343.19	3	556.288	556.288	1	y4	8.3
						339.854	343.19	3	462.267	472.275	1	y3	9.3
						339.854	343.19	3	363.199	373.207	1	b5	9.3
		Q14624	ITIH4	ILDDLSPR	3	464.759	469.763	2	702.342	712.35	1	y6	13
						464.759	469.763	2	587.315	597.323	1	y5	16
						464.759	469.763	2	472.288	482.296	1	y4	17
		Q14624	ITIH4	GSEMVVAGK	3	439.226	443.233	2	604.349	612.363	1	y6	12
						439.226	443.233	2	374.24	382.254	1	y4	14
						439.226	443.233	2	275.171	283.186	1	y3	17
		Q14624	ITIH4	ETLFSVMPGLK	3	611.331	615.338	2	731.412	739.426	1	y7	18.8
						611.331	615.338	2	545.312	553.326	1	y5	17.8
						611.331	615.338	2	414.271	422.285	1	y4	23.8
		P03971	MIS	ELSVDLR	3	416.232	421.236	2	589.33	599.339	1	y5	13.1
						416.232	421.236	2	403.23	413.238	1	y3	13.1
						416.232	421.236	2	288.203	298.211	1	y2	13.1
		P03971	MIS	YGNHVVLLLK	3	385.901	388.572	3	585.433	593.448	1	y5	11.3
						385.901	388.572	3	486.365	494.379	1	y4	11.3
						385.901	388.572	3	472.194	472.194	1	b4	9.3
		P14174	MIF	LLCGLLAER	3	522.797	527.801	2	818.419	828.427	1	y7	15.3
						522.797	527.801	2	658.388	668.397	1	y6	20.3
						522.797	527.801	2	488.283	498.291	1	y4	20.3
		P80511	S10AC	ELANTIK	3	394.729	398.736	2	546.325	554.339	1	y5	11.3
						394.729	398.736	2	475.287	483.302	1	y4	10.3
						394.729	398.736	2	361.245	369.259	1	y3	9.3
		P02743	SAMP	VFVFPR	3	382.726	387.73	2	518.309	528.317	1	y4	10.8
						382.726	387.73	2	247.144	247.144	1	b2	9.8
						382.726	387.73	2	247.144	247.144	1	b4	9.8
		P02743	SAMP	VGEYSLYIGR	3	578.803	583.808	2	871.467	881.475	1	y7	20.5
						578.803	583.808	2	708.404	718.412	1	y6	22.5
						578.803	583.808	2	508.288	518.296	1	y4	19.5
		P02743	SAMP	QGYFVEAQPK	3	583.796	587.803	2	671.372	679.386	1	y6	20.7
						583.796	587.803	2	572.304	580.318	1	y5	16.7
						583.796	587.803	2	443.261	451.275	1	y4	19.7
		P08254	MMP3	DLVFIFK	3	441.26	445.267	2	653.402	661.416	1	y5	12.1
						441.26	445.267	2	554.334	562.348	1	y4	12.1
						441.26	445.267	2	229.118	229.118	1	b2	11.1
		P01023	A2MG	TEHPFTVEEFVLPK	3	558.291	560.962	3	861.472	869.486	1	y7	13.7
						558.291	560.962	3	603.386	611.401	1	y5	13.7
						558.291	560.962	3	357.25	365.264	1	y3	16.7
		P01023	A2MG	QGIPFFGQVR	3	574.814	579.818	2	850.457	860.465	1	y7	20.4
						574.814	579.818	2	425.732	430.736	2	y7	17.4
						574.814	579.818	2	299.171	299.171	1	b3	17.4
		P51884	LUM	ILGPLSYSK	3	489.287	493.294	2	751.398	759.413	1	y7	14
						489.287	493.294	2	694.377	702.391	1	y6	16
						489.287	493.294	2	284.197	284.197	1	b3	13
		Q86UX7	URP2	LTQLYEQAR	2	561.301	566.305	2	779.405	789.413	1	y6	16.8
						561.301	566.305	2	666.321	676.329	1	y5	18.8
						324.503	327.174	3	571.283	579.298	1	y5	8.7
		P02774	VTDB	HLSLLTTLSNR	3	627.862	632.866	2	1004.57	1014.58	1	y9	24.5
						627.862	632.866	2	804.457	814.466	1	y7	23.5
						627.862	632.866	2	691.373	701.382	1	y6	24.5
		Q08380	LG3BP	ASHEEVEGLVEK	3	442.889	445.561	3	674.372	682.386	1	y6	11.8
						442.889	445.561	3	554.221	554.221	1	y5	12.8
						442.889	445.561	3	545.329	553.344	1	b5	10.8
		P12259	FA5	SQHLDNFSNQIGK	3	496.579	499.251	3	695.311	695.311	1	y6	16.1
						496.579	499.251	3	646.352	654.366	1	y5	12.1
						496.579	499.251	3	559.32	567.334	1	b6	15.1
		P12259	FA5	NFFNPPIISR	3	602.827	607.831	2	943.536	953.544	1	y8	17.5
						602.827	607.831	2	682.425	692.433	1	y6	18.5
						602.827	607.831	2	262.119	262.119	2	b4	17.5
		P04275	VWF	VIVIPVGIGPHANLK	3	509.652	512.323	3	906.516	914.53	1	y9	16.6
						509.652	512.323	3	312.228	312.228	1	b2	11.6
						509.652	512.323	3	213.16	213.16	2	b3	13.6
		P04275	VWF	EAPDLVLQR	3	520.79	525.795	2	628.414	638.422	1	y5	19.7
						520.79	525.795	2	515.33	525.338	1	y4	19.2
						520.79	525.795	2	416.262	426.27	1	y3	14.2
		P04275	VWF	VTVFPIGIGDR	3	587.335	592.339	2	973.547	983.555	1	y9	18.4
						587.335	592.339	2	874.478	884.486	1	y8	20.4
						587.335	592.339	2	727.41	737.418	1	y7	18.9
		P04275	VWF	ILAGPAGDSNVVK	3	620.848	624.856	2	1014.52	1022.54	1	y11	21.2
						620.848	624.856	2	943.484	951.499	1	y10	20.2
						620.848	624.856	2	227.175	227.175	1	b2	20.2
		P01042	KNG1	TVGSDTFYSFK	3	626.298	630.305	2	1051.47	1059.49	1	y9	18.4
						626.298	630.305	2	544.277	552.291	1	y4	24.4
						626.298	630.305	2	381.213	389.227	1	y3	23.4
		P01042	KNG1	QVVAGLNFR	3	502.288	507.292	2	776.441	786.45	1	y7	17.5
						502.288	507.292	2	677.373	687.381	1	y6	19.5
						502.288	507.292	2	606.336	616.344	1	y5	16.5
		P55058	PLTP	AGALQLLLVGDK	3	599.364	603.371	2	885.54	893.555	1	y8	18.3
						599.364	603.371	2	757.482	765.496	1	y7	20.3
						599.364	603.371	2	531.314	539.328	1	y5	17.3
		P05154	IPSP	TLYLADTFPTNFR	3	520.268	523.604	3	778.398	778.398	1	y5	11.1
						520.268	523.604	3	634.331	644.339	1	y5	11.1
						520.268	523.604	3	317.669	322.673	2	b7	11.1
		P05154	IPSP	EDQYHYLLDR	3	451.214	454.55	3	490.253	495.258	2	y3	10.1
						451.214	454.55	3	408.722	413.726	2	y7	9.1
						451.214	454.55	3	403.23	413.238	1	y6	11.1
		P05154	IPSP	FSIEGSYQLEK	3	650.825	654.832	2	1066.54	1074.56	1	y9	20.4
						650.825	654.832	2	953.457	961.472	1	y8	22.4
						650.825	654.832	2	824.415	832.429	1	y7	19.4
		P00748	FA12	TEQAAVAR	3	423.227	428.232	2	615.357	625.366	1	y6	10.4
						423.227	428.232	2	487.299	497.307	1	y5	13.4
						423.227	428.232	2	231.098	231.098	1	b2	10.4
		P00748	FA12	VVGGLVALR	3	442.29	447.294	2	685.436	695.444	1	y7	11.2
						442.29	447.294	2	458.309	468.317	1	y4	11.2
						442.29	447.294	2	359.24	369.248	1	y3	12.2
		Q04756	HGFA	VANYVDWINDR	3	682.833	687.837	2	917.448	927.456	1	y7	18.7
						682.833	687.837	2	818.379	828.387	1	y6	19.7
						682.833	687.837	2	517.273	527.281	1	y4	23.7
		P03952	KLKB1	DSVTGTLPK	3	459.251	463.258	2	715.435	723.449	1	y7	11.8
						459.251	463.258	2	616.366	624.381	1	y6	11.8
						459.251	463.258	2	515.319	523.333	1	y5	13.8
		P03952	KLKB1	TGAVSGHSLK	3	319.51	322.182	3	628.341	636.355	1	y6	8.5
						319.51	322.182	3	399.727	403.734	2	y8	6.5
						319.51	322.182	3	364.208	368.216	2	y7	7.5
		P03952	KLKB1	YSPGGTPTAIK	3	546.29	550.297	2	841.478	849.492	1	y9	16.3
						546.29	550.297	2	744.425	752.439	1	y8	20.3
						546.29	550.297	2	421.243	425.25	2	y9	15.3
		P00742	FA10	TGIVSGFGR	3	447.246	452.25	2	622.331	632.339	1	y6	14.4
						447.246	452.25	2	523.262	533.271	1	y5	15.4
						447.246	452.25	2	272.16	272.16	1	b3	11.4
		Q13103	SPP24	VNSQSLSPYLFR	3	705.872	710.877	2	982.536	992.544	1	y8	22.2
						705.872	710.877	2	782.42	792.428	1	y6	22.2
						705.872	710.877	2	695.388	705.396	1	y5	22.2
		Q13103	SPP24	VSAQQVQGVHAR	2	640.347	645.351	2	894.49	904.499	1	y8	21.9
						640.347	645.351	2	667.363	677.372	1	y6	21.9
		P20742	PZP	ATVLNYLPK	3	509.8	513.807	2	846.508	854.523	1	y7	13.8
						509.8	513.807	2	747.44	755.454	1	y6	15.8
						509.8	513.807	2	244.166	252.18	1	y2	19.8
		P20742	PZP	SSGSLLNNAIK	3	552.306	556.313	2	929.541	937.556	1	y9	17.5
						552.306	556.313	2	672.404	680.418	1	y6	16.5
						552.306	556.313	2	559.32	567.334	1	y5	19.5
		P20742	PZP	YGAATFTR	3	443.725	448.729	2	666.357	676.365	1	y6	13.2
						443.725	448.729	2	595.32	605.328	1	y5	12.2
						443.725	448.729	2	524.283	534.291	1	y4	13.2
		P04406	G3P	VIPELNGK	3	435.258	439.265	2	657.357	665.371	1	y6	10.9
						435.258	439.265	2	329.182	333.189	2	y6	10.9
						435.258	439.265	2	213.16	213.16	2	b2	10.9
		Q16610	ECM1	NVALVSGDTENAK	3	659.336	663.343	2	1104.55	1112.57	1	y11	19.7
						659.336	663.343	2	920.432	928.446	1	y9	20.7
						659.336	663.343	2	821.364	829.378	1	y8	19.7
		P02654	APOC1	EFGNTLEDK	3	526.748	530.755	2	776.378	784.393	1	y7	16.5
						526.748	530.755	2	605.314	613.328	1	y5	15.5
						526.748	530.755	2	504.266	512.281	1	y4	14.5
		P18428	LBP	LAEGFPLPLLK	3	599.366	603.373	2	1013.6	1021.62	1	y9	17.3
						599.366	603.373	2	680.471	688.485	1	y6	17.3
						599.366	603.373	2	470.334	478.348	1	y4	23.3
		P43251	BTD	LSSGLVTAALYGR	3	654.37	659.374	2	850.478	860.486	1	y8	20.5
						654.37	659.374	2	751.41	761.418	1	y7	21.5
						654.37	659.374	2	579.325	589.333	1	y5	22.5
		Q9UHG3	PCYOX	YQSHDYAFSSVEK	3	520.904	523.575	3	865.348	865.348	1	y6	15.1
						520.904	523.575	3	696.356	704.37	1	y5	16.1
						520.904	523.575	3	549.288	557.302	1	b7	16.1
		P06276	CHLE	NIAAFGGNPK	3	494.764	498.771	2	761.394	769.408	1	y8	13.2
						494.764	498.771	2	690.357	698.371	1	y7	14.2
						494.764	498.771	2	299.171	299.171	1	b3	13.2
		P06276	CHLE	IFFPGVSEFGK	3	614.324	618.331	2	967.488	975.503	1	y9	17.9
						614.324	618.331	2	820.42	828.434	1	y8	19.9
						614.324	618.331	2	480.245	488.259	1	y4	17.9
		P06276	CHLE	FWTSFFPK	3	530.269	534.276	2	726.382	734.396	1	y6	14.6
						530.269	534.276	2	625.334	633.349	1	y5	16.6
						530.269	534.276	2	244.166	252.18	1	y2	20.6
		P26927	HGFL	SPLNDFQVLR	3	594.822	599.826	2	901.441	901.477	1	y7	20.2
						594.822	599.826	2	891.468	901.441	1	y9	20.2
						594.822	599.826	2	551.306	556.31	2	b8	19.2
		P04217	A1BG	HQFLLTGDTQGR	3	458.237	461.573	3	639.361	643.303	1	y6	9.4
						458.237	461.573	3	633.295	639.361	1	b4	10.4
						458.237	461.573	3	526.277	526.277	1	b5	14.4
		P04217	A1BG	SGLSTGWTQLSK	3	632.83	636.837	2	1007.52	1015.53	1	y9	20.7
						632.83	636.837	2	920.484	928.498	1	y8	22.7
						632.83	636.837	2	819.436	827.45	1	y7	22.7
		P04217	A1BG	ATWSGAVLAGR	3	544.796	549.8	2	730.421	740.429	1	y8	19.2
						544.796	549.8	2	643.389	653.397	1	y7	19.2
						544.796	549.8	2	515.33	525.338	1	y5	21.2
		P01019	ANGT	DPTFIPAPIQAK	3	649.361	653.368	2	724.435	732.449	1	y7	20.3
						649.361	653.368	2	574.287	574.287	1	b4	19.3
						649.361	653.368	2	461.203	461.203	1	b5	19.3
		P01019	ANGT	ALQDQLVLVAAK	3	634.882	638.889	2	956.578	964.592	1	y9	18.7
						634.882	638.889	2	600.408	608.422	1	y6	19.7
						634.882	638.889	2	501.34	509.354	1	y5	23.7
		P61769	B2MG	VNHVTLSQPK	3	374.88	377.552	3	572.34	580.354	1	y5	8.8
						374.88	377.552	3	459.256	467.27	1	y4	9.8
						374.88	377.552	3	244.166	252.18	1	y2	10.8
		P01024	CO3	LVAYYTLIGASGQR	3	504.612	507.948	3	688.374	698.382	1	y7	14.4
						504.612	507.948	3	575.29	585.298	1	y6	11.4
						504.612	507.948	3	518.268	528.276	1	y5	13.4
		P01024	CO3	IHWESASLLR	3	404.556	407.892	3	488.319	498.327	1	y4	11.1
						404.556	407.892	3	288.203	298.211	1	y2	12.1
						404.556	407.892	3	251.15	251.15	1	b2	12.1
		O00533	NCHL1	VIAVNEVGR	3	478.78	483.784	2	744.4	754.408	1	y7	15.6
						478.78	483.784	2	574.294	584.303	1	y5	15.6
						478.78	483.784	2	284.197	284.197	1	b3	12.6
		P49747	COMP	DTDLDGFPDEK	3	626.272	630.28	2	807.352	815.366	1	y7	18.4
						626.272	630.28	2	692.325	700.339	1	y6	20.4
						626.272	630.28	2	488.235	496.249	1	y4	23.4
		P00488	F13A	VEYVIGR	3	418.237	423.241	2	607.356	617.364	1	y5	11.2
						418.237	423.241	2	444.293	454.301	1	y4	13.2
						418.237	423.241	2	229.118	229.118	1	b2	11.2
		P00488	F13A	GTYIPVPIVSELQSGK	3	563.314	565.985	3	631.345	631.366	2	y12	12.9
						563.314	565.985	3	627.359	631.345	1	y10	12.9
						563.314	565.985	3	529.298	533.305	2	b6	13.9
		Q9NPH3	IL1AP	VAFPLEVVQK	3	565.334	569.342	2	812.488	820.502	1	y7	16
						565.334	569.342	2	406.747	410.755	2	y7	18
						565.334	569.342	2	318.181	318.181	1	b3	16
		Q06033	ITIH3	EVSFDVELPK	3	581.803	585.81	2	934.488	942.502	1	y8	18.6
						581.803	585.81	2	700.388	708.402	1	y6	16.6
						581.803	585.81	2	585.361	593.375	1	y5	20.6
		Q06033	ITIH3	GISMLNK	3	381.713	385.72	2	592.312	600.327	1	y5	9.8
						381.713	385.72	2	261.156	269.17	1	y2	14.8
						381.713	385.72	2	171.113	171.113	1	b2	8.8
		Q06033	ITIH3	DYIFGNYIER	3	645.312	650.316	2	1011.53	1021.53	1	y8	23.1
						645.312	650.316	2	898.442	908.45	1	y7	19.1
						645.312	650.316	2	751.373	761.382	1	y6	23.1
		P04180	LCAT	SSGLVSNAPGVQIR	3	462.256	465.592	3	669.404	679.413	1	y6	12.6
						462.256	465.592	3	577.338	582.342	2	y11	13.6
						462.256	465.592	3	335.206	340.21	2	y6	8.6
		P61626	LYSC	WESGYNTR	3	506.728	511.732	2	697.326	707.335	1	y6	15.7
						506.728	511.732	2	610.294	620.303	1	y5	16.7
						506.728	511.732	2	553.273	563.281	1	y4	18.7
		O00187	MASP2	WPEPVFGR	3	494.256	499.26	2	801.425	811.434	1	y7	18.2
						494.256	499.26	2	575.33	585.338	1	y5	19.2
						494.256	499.26	2	401.216	406.22	2	y7	14.2
		P11226	MBL2	FQASVATPR	3	488.764	493.768	2	701.394	711.402	1	y7	16
						488.764	493.768	2	630.357	640.365	1	y6	17
						488.764	493.768	2	444.257	454.265	1	y4	14
		P11226	MBL2	EEAFLGITDEK	3	626.309	630.316	2	775.42	783.434	1	y7	19.4
						626.309	630.316	2	662.336	670.35	1	y6	20.4
						626.309	630.316	2	492.23	500.244	1	y4	19.4
		P11226	MBL2	TEGQFVDLTGNR	3	668.828	673.832	2	921.479	931.487	1	y8	23.1
						668.828	673.832	2	774.41	784.419	1	y7	22.1
						668.828	673.832	2	675.342	685.35	1	y6	21.1
		P40925	MDHC	GEFVTTVQQR	3	582.804	587.808	2	732.4	742.408	1	y6	16.7
						582.804	587.808	2	631.352	641.36	1	y5	22.7
						582.804	587.808	2	530.305	540.313	1	y4	20.7
		O60462	NRP2	DGDSESADLLGK	3	603.778	607.785	2	919.473	927.487	1	y9	20.5
						603.778	607.785	2	832.441	840.455	1	y8	17.5
						603.778	607.785	2	703.398	711.413	1	y7	17.5
		P19652	A1AG2	TEDTIFLR	3	497.764	502.768	2	764.43	774.438	1	y6	13.3
						497.764	502.768	2	649.403	659.411	1	y5	19.3
						497.764	502.768	2	435.271	445.28	1	y3	14.3
		P02763	A1AG1	SDVVYTDWK	3	556.767	560.774	2	811.398	819.413	1	y6	16.7
						556.767	560.774	2	712.33	720.344	1	y5	16.7
						556.767	560.774	2	302.135	302.135	1	b3	17.7
		Q96PD5	PGRP2	TFTLLDPK	3	467.766	471.773	2	686.408	694.423	1	y6	12.2
						467.766	471.773	2	585.361	593.375	1	y5	12.2
						467.766	471.773	2	244.166	252.18	1	y2	18.2
		Q96PD5	PGRP2	WGAAPYR	3	410.709	415.713	2	577.309	587.318	1	y5	11.9
						410.709	415.713	2	506.272	516.28	1	y4	15.9
						410.709	415.713	2	435.235	445.243	1	y3	9.9
		P14618	KPYM	LDIDSPPITAR	3	599.327	604.331	2	856.452	866.461	1	y8	18.3
						599.327	604.331	2	741.425	751.434	1	y7	23.3
						599.327	604.331	2	654.393	664.402	1	y6	19.3
		P62937	PPIA	VSFELFADK	3	528.274	532.281	2	869.44	877.455	1	y7	15.5
						528.274	532.281	2	722.372	730.386	1	y6	17.5
						528.274	532.281	2	593.329	601.344	1	y5	15.5
		P62937	PPIA	FEDENFILK	3	577.79	581.797	2	878.462	886.476	1	y7	16.5
						577.79	581.797	2	763.435	771.449	1	y6	18.5
						577.79	581.797	2	373.281	381.295	1	y3	21.5
		P32119	PRDX2	QITVNDLPVGR	3	606.341	611.345	2	970.532	980.54	1	y9	19.6
						606.341	611.345	2	770.416	780.424	1	y7	20.6
						606.341	611.345	2	428.262	438.27	1	y4	20.6
		P22891	PROZ	APDLQDLPWQVK	3	470.586	473.257	3	657.372	665.386	1	y5	9.9
						470.586	473.257	3	640.294	640.294	1	y5	8.9
						470.586	473.257	3	329.19	333.197	2	b6	8.9
		P22891	PROZ	DFAEHLLIPR	3	404.224	407.56	3	474.785	479.789	2	y8	6.1
						404.224	407.56	3	374.745	379.749	2	y6	12.1
						404.224	407.56	3	263.103	263.103	1	b2	6.1
		O00391	QSOX1	DTGAALLAESR	3	552.288	557.292	2	759.436	769.444	1	y7	15.5
						552.288	557.292	2	575.315	585.323	1	y5	18.5
						552.288	557.292	2	462.231	472.239	1	y4	15.5
		P61224	RAP1B	LVVLGSGGVGK	3	493.306	497.313	2	773.452	781.466	1	y9	13.2
						493.306	497.313	2	569.366	569.366	1	y7	17.2
						493.306	497.313	2	561.299	569.313	1	b6	17.2
		P06702	S10A9	LTWASHEK	2	324.503	327.174	3	571.283	579.298	1	y5	8.7
						324.503	327.174	3	379.185	383.192	2	y6	4.7
		P14151	LYAM1	DNYTDLVAIQNK	3	697.352	701.359	2	1001.56	1009.58	1	y9	21.2
						697.352	701.359	2	672.404	680.418	1	y6	22.2
						697.352	701.359	2	573.335	581.35	1	y5	22.2
		P02741	CRP	AFVFPK	3	354.708	358.715	2	391.234	399.248	1	y3	8.7
						354.708	358.715	2	244.166	252.18	1	y2	12.7
						354.708	358.715	2	219.113	219.113	1	b2	7.7
		P02741	CRP	ESDTSYVSLK	3	564.775	568.782	2	696.393	704.407	1	y6	17
						564.775	568.782	2	609.361	617.375	1	y5	16
						564.775	568.782	2	347.229	355.243	1	y3	16
		P04003	C4BPA	QSSSYSFFK	3	540.753	544.761	2	691.345	699.359	1	y5	18
						540.753	544.761	2	528.282	536.296	1	y4	15
						540.753	544.761	2	294.181	302.195	1	y2	20
		P20851	C4BPB	ALLAFQESK	3	503.782	507.789	2	822.436	830.45	1	y7	15.6
						503.782	507.789	2	709.352	717.366	1	y6	15.6
						503.782	507.789	2	185.128	185.128	1	b2	13.6
		P01011	AACT	ADLSGITGAR	3	480.759	485.763	2	661.363	671.371	1	y7	16.7
						480.759	485.763	2	574.331	584.339	1	y6	13.7
						480.759	485.763	2	404.225	414.233	1	y4	12.7
		P01011	AACT	NLAVSQVVHK	3	365.549	368.22	3	697.399	705.413	1	y6	10.4
						365.549	368.22	3	482.309	490.323	1	y4	10.4
						365.549	368.22	3	398.737	402.745	2	y7	7.4
		P08185	CBG	AQLLQGLGFNLTER	3	520.623	523.959	3	836.426	846.434	1	y7	17.1
						520.623	523.959	3	632.336	642.344	1	y5	16.1
						520.623	523.959	3	611.351	611.351	1	b6	13.1
		P08185	CBG	ITQDAQLK	3	458.759	462.766	2	702.378	710.392	1	y6	11.8
						458.759	462.766	2	574.32	582.334	1	y5	14.8
						458.759	462.766	2	459.293	467.307	1	y4	17.8
		P05546	HEP2	SVNDLYIQK	3	540.29	544.297	2	893.473	901.487	1	y7	16
						540.29	544.297	2	551.319	559.333	1	y4	15
						540.29	544.297	2	275.171	283.186	1	y2	21
		P05546	HEP2	QFPILLDFK	3	560.824	564.831	2	845.513	853.527	1	y7	15.8
						560.824	564.831	2	635.376	643.39	1	y5	20.8
						560.824	564.831	2	423.26	427.267	2	y7	15.8
		P05546	HEP2	TLEAQLTPR	3	514.79	519.795	2	814.442	824.45	1	y7	17
						514.79	519.795	2	685.399	695.407	1	y6	19
						514.79	519.795	2	486.303	496.312	1	y4	17
		P04278	SHBG	IALGGLLFPASNLR	3	481.289	484.625	3	657.368	667.376	1	y6	14.4
						481.289	484.625	3	638.424	638.424	1	y6	9.4
						481.289	484.625	3	329.188	334.192	2	b7	9.4
		P04278	SHBG	QAEISASAPTSLR	3	665.852	670.856	2	889.474	899.482	1	y9	22.9
						665.852	670.856	2	731.405	741.413	1	y7	21.9
						665.852	670.856	2	573.335	583.344	1	y5	22.9
		P04278	SHBG	LDVDQALNR	3	522.278	527.282	2	815.437	825.445	1	y7	17.3
						522.278	527.282	2	716.369	726.377	1	y6	17.3
						522.278	527.282	2	601.342	611.35	1	y5	20.3
		P37802	TAGL2	QMEQISQFLQAAER	3	560.279	563.615	3	574.294	584.303	1	y5	14.8
						560.279	563.615	3	496.729	496.729	2	y3	12.8
						560.279	563.615	3	375.199	385.207	1	b8	14.8
		P37802	TAGL2	TLMNLGGLAVAR	3	608.348	613.352	2	1001.56	1011.56	1	y10	19.7
						608.348	613.352	2	870.516	880.524	1	y9	17.7
						608.348	613.352	2	643.389	653.397	1	y7	21.7
		P02787	TRFE	DGAGDVAFVK	3	489.748	493.755	2	735.404	743.418	1	y7	14
						489.748	493.755	2	563.355	571.369	1	y5	15
						489.748	493.755	2	464.287	472.301	1	y4	16
		P02787	TRFE	EGYYGYTGAFR	3	642.288	647.292	2	934.442	944.45	1	y8	20
						642.288	647.292	2	771.378	781.387	1	y7	23
						642.288	647.292	2	551.294	561.302	1	y5	20
		Q15582	BGH3	GDELADSALEIFK	3	704.354	708.361	2	1001.44	1001.54	1	y9	21.5
						704.354	708.361	2	993.525	1001.44	1	y8	21.5
						704.354	708.361	2	922.488	930.502	1	b10	21.5
		Q9Y490	TLN1	GLAGAVSELLR	3	543.319	548.323	2	844.489	854.497	1	y8	17.1
						543.319	548.323	2	716.43	726.438	1	y6	18.1
						543.319	548.323	2	617.362	627.37	1	y5	15.1
		Q9Y490	TLN1	TLAESALQLLYTAK	3	507.956	510.627	3	708.429	716.443	1	y6	13.5
						507.956	510.627	3	595.345	603.359	1	y5	11.5
						507.956	510.627	3	482.261	490.275	1	y4	10.5
		P22105	TENX	LQVVPVAANQR	3	597.851	602.855	2	953.553	963.561	1	y9	19.3
						597.851	602.855	2	755.416	765.424	1	y7	22.3
						597.851	602.855	2	440.287	440.287	1	b4	17.3
		P22105	TENX	ILISGLEPSTPYR	3	723.404	728.408	2	1106.55	1116.56	1	y10	22.2
						723.404	728.408	2	720.368	730.376	1	y6	22.2
						723.404	728.408	2	227.175	227.175	1	b2	22.2
		P22105	TENX	TLSPVLESPR	3	549.811	554.815	2	884.484	894.492	1	y8	15.4
						549.811	554.815	2	797.452	807.46	1	y7	16.4
						549.811	554.815	2	215.139	215.139	1	b2	15.4
		P67936	TPM4	TIDDLEEK	3	481.737	485.745	2	748.336	756.35	1	y6	13.7
						481.737	485.745	2	518.282	526.296	1	y4	17.7
						481.737	485.745	2	276.155	284.17	1	y2	18.7
		P18206	VINC	ELLPVLISAMK	3	607.365	611.372	2	858.512	866.526	1	y8	19.7
						607.365	611.372	2	662.391	670.405	1	y6	22.7
						607.365	611.372	2	429.76	433.767	2	y8	17.7
		P04004	VTNC	FEDGVLDPDYPR	3	711.83	716.835	2	875.426	885.434	1	y7	21.8
						711.83	716.835	2	762.342	772.35	1	y6	21.8
						711.83	716.835	2	647.315	657.323	1	y5	21.8
		P04004	VTNC	QPQFISR	3	438.24	443.244	2	522.303	532.312	1	y4	13
						438.24	443.244	2	375.235	385.243	1	y3	13
						438.24	443.244	2	262.151	272.159	1	y2	11
		O75083	WDR1	DYSGQGVVK	3	476.74	480.747	2	674.383	682.397	1	y7	13.5
						476.74	480.747	2	587.351	595.365	1	y6	13.5
						476.74	480.747	2	366.13	366.13	1	b3	12.5
		P63104	1433Z	SVTEQGAELSNEER	3	516.909	520.245	3	802.358	802.358	1	y5	10.9
						516.909	520.245	3	634.279	644.287	1	y4	12.9
						516.909	520.245	3	547.247	557.255	1	b8	10.9
		P63104	1433Z	FLIPNASQAESK	3	652.846	656.853	2	931.448	939.462	1	y9	21.4
						652.846	656.853	2	466.228	470.235	2	y9	20.4
						652.846	656.853	2	374.244	374.244	1	b3	19.4
