# Supplementary material for: Integrated proteomic and genomic analysis to identify predictive biomarkers for valproate response in bipolar disorder: a 6-month follow-up study
Source: Int J Bipolar Disord. 2024 May 17;12:19. doi: 10.1186/s40345-024-00342-x (PMC11101393; doi:10.1186/s40345-024-00342-x)
Supplement: Supplementary file 2 — Supplementary Material 2. [file 40345_2024_342_MOESM2_ESM.xlsx]

## Sheet: Sheet1
		Supplementary Table S2. Comparison of sociodemographics and clinical characteristics between discovery data and validation data
			Discovery data†	Validation data	Statistics††	p-value
			(n=94)	(n=75)
		Age, year	28.1 ± 8.5	29.5 ± 9.1	-1.1	0.287
		Sex, Female	68 (72.3)	58 (77.3)	0.5	0.483
		Education, year	14.7 ± 1.8	14.3 ± 1.8	1.2	0.231
		BMI, kg/m2	24.4 ± 4.1	24.3 ± 5.0	0.2	0.849
		Medication for physical illness, yes	13 (13.8)	13 (17.3)	0.4	0.668
		Smoker-current, yes	37 (39.4)	27 (36.0)	0.6	0.757
		Alcohol-current, yes	44 (46.8)	40 (53.3)	0.8	0.695
		Family history of psychiatric disorders, yes	40 (42.6)	21 (28.0)	3.83	0.036
		Respond to valproate			0.9	0.216
		VPAR	69 (73.4)	50 (66.7)
		VPANR	25 (26.6)	25 (33.3)
		Diagnosis			0.9	0.216
		Bipolar I disorder	25 (26.6)	25 (33.3)
		Bipolar II disorder	69 (73.4)	50 (66.7)
		Current status of mood episode			0	>0.999
		(Hypo)mania	20 (21.2)	17 (22.7)
		Depression	74 (78.7)	58 (77.3)
		Age at bipolar disorder diagnosis, year	19.7 ± 7.1	19.1 ± 6.3	0.6	0.544
		Lithium, yes	31 (33.0)	34 (45.3)	4.7	0.1
		Valproate, yes	72 (76.6)	54 (72.0)	2.2	0.398
		Lamotrigine, yes	14 (14.9)	16 (21.3)	1.4	0.53
		† Acute valproate responders(VPAR) and Acute valproate non-responders(VPNR) ††chi-square test was performed for categorical variables, whereas independent student t-test was performed for continuous variables.
