# Supplementary material for: Integrated proteomic and genomic analysis to identify predictive biomarkers for valproate response in bipolar disorder: a 6-month follow-up study
Source: Int J Bipolar Disord. 2024 May 17;12:19. doi: 10.1186/s40345-024-00342-x (PMC11101393; doi:10.1186/s40345-024-00342-x)
Supplement: Supplementary file 3 — Supplementary Material 3. [file 40345_2024_342_MOESM3_ESM.xlsx]

## Sheet: Suppl table 3_VPA_LMM
		Supplementary Table 3. Estimated differential trend in 158 peptides (92 proteins) changes between acute-valproate responder (Acute VPAR) and acute-valproate non responder (Acute VPANR).
					Supplementary Table 3-1. Linear mixed effect analysis (Discovery dataset) [VPAR vs. VPANR] * Time Depedent variable : each protein Covariate : None				Supplementary Table 3-2. Linear mixed effect analysis (Discovery dataset) [VPAR vs. VPANR] * Time Depedent variable : each protein Covariate : Age				Supplementary Table 3-3. Linear mixed effect analysis (Discovery dataset) [VPAR vs. VPANR] * Time Depedent variable : each protein Covariate : Sex				Supplementary Table 3-4. Linear mixed effect analysis (Discovery dataset) [VPAR vs. VPANR] * Time Depedent variable : each protein Covariate : BMI				Supplementary Table 3-5. Linear mixed effect analysis (Discovery dataset) [VPAR vs. VPANR] * Time Depedent variable : each protein Covariate : Type of bipolar disorder (I or II)				Supplementary Table 3-6. Linear mixed effect analysis (Discovery dataset) [VPAR vs. VPANR] * Time Depedent variable : each protein Covariate : Mood state (depression vs. (hypo)mania)				Supplementary Table 3-7. Linear mixed effect analysis (Validation dataset) [VPAR vs. VPANR] * Time Depedent variable : each protein Covariate : None
		Protein ID	Gene name	Peptide	Coefficients of regression (±SE)	F-value	p-value	37	Coefficients of regression (±SE)	F-value	p-value	37	Coefficients of regression (±SE)	F-value	p-value	37	Coefficients of regression (±SE)	F-value	p-value	38	Coefficients of regression (±SE)	F-value	p-value	38	Coefficients of regression (±SE)	F-value	p-value	38	Coefficients of regression (±SE)	F-value	p-value	14
	1	Q9UGM5	FETUB	AIFYMNNPSR	0.42 ± 0.18	5.465	0.022	1	0.42 ± 0.18	5.505	0.021	1	0.42 ± 0.18	5.466	0.022	1	0.42 ± 0.18	5.444	0.022	1	0.42 ± 0.18	5.406	0.022	1	0.42 ± 0.18	5.434	0.022	1	0.38 ± 0.16	5.613	0.019	1	2
	2	Q9UGM5	FETUB	LVVLPFPK	0.40 ± 0.15	7.002	0.01	1	0.40 ± 0.15	7.009	0.01	1	0.40 ± 0.15	7.009	0.01	1	0.40 ± 0.15	7.005	0.01	1	0.40 ± 0.15	7.037	0.01	1	0.40 ± 0.15	7.022	0.01	1	0.28 ± 0.17	2.814	0.095	0	1
	3	P05452	TETN	LDTLAQEVALLK	0.05 ± 0.23	0.048	0.826	0	0.05 ± 0.23	0.046	0.83	0	0.05 ± 0.23	0.048	0.827	0	0.05 ± 0.23	0.046	0.83	0	0.05 ± 0.23	0.041	0.84	0	0.05 ± 0.23	0.042	0.838	0	0.21 ± 0.17	1.54	0.216	0	0
	4	P21333	FLNA	AGVAPLQVK	0.30 ± 0.19	2.485	0.116	0	0.30 ± 0.19	2.483	0.116	0	0.30 ± 0.19	2.507	0.115	0	0.30 ± 0.19	2.413	0.122	0	0.31 ± 0.19	2.556	0.111	0	0.30 ± 0.19	2.451	0.12	0	-0.13 ± 0.17	0.535	0.465	0	0
	5	P02748	CO9	LSPIYNLVPVK	0.33 ± 0.13	6.492	0.013	1	0.33 ± 0.13	6.463	0.013	1	0.32 ± 0.13	6.41	0.013	1	0.33 ± 0.13	6.511	0.013	1	0.33 ± 0.13	6.544	0.013	1	0.33 ± 0.13	6.534	0.013	1	0.20 ± 0.17	1.418	0.235	0	1
	6	P10643	CO7	AASGTQNNVLR	0.14 ± 0.19	0.497	0.483	0	0.14 ± 0.19	0.505	0.479	0	0.14 ± 0.19	0.5	0.481	0	0.13 ± 0.19	0.456	0.501	0	0.13 ± 0.19	0.438	0.51	0	0.13 ± 0.19	0.477	0.491	0	0.22 ± 0.18	1.518	0.221	0	0
	7	P06396	GELS	HVVPNEVVVQR	0.33 ± 0.17	3.865	0.053	0	0.33 ± 0.17	3.888	0.052	0	0.33 ± 0.17	3.84	0.053	0	0.34 ± 0.17	3.862	0.053	0	0.33 ± 0.17	3.769	0.056	0	0.33 ± 0.17	3.802	0.055	0	0.24 ± 0.17	1.994	0.16	0	0
	8	P06396	GELS	EGGQTAPASTR	0.07 ± 0.13	0.303	0.584	0	0.07 ± 0.13	0.302	0.584	0	0.07 ± 0.13	0.271	0.604	0	0.07 ± 0.13	0.313	0.577	0	0.07 ± 0.13	0.286	0.594	0	0.07 ± 0.13	0.285	0.595	0	0.15 ± 0.17	0.764	0.385	0	0
	9	P06396	GELS	TGAQELLR	0.05 ± 0.23	0.054	0.816	0	0.05 ± 0.23	0.053	0.819	0	0.05 ± 0.23	0.052	0.82	0	0.06 ± 0.23	0.058	0.81	0	0.05 ± 0.23	0.048	0.826	0	0.05 ± 0.23	0.046	0.83	0	0.17 ± 0.17	0.986	0.322	0	0
	10	P06727	APOA4	LEPYADQLR	0.28 ± 0.19	2.149	0.144	0	0.28 ± 0.19	2.14	0.145	0	0.28 ± 0.19	2.2	0.139	0	0.29 ± 0.19	2.192	0.14	0	0.27 ± 0.19	2.042	0.154	0	0.28 ± 0.19	2.079	0.151	0	0.20 ± 0.17	1.445	0.233	0	0
	11	P06727	APOA4	ISASAEELR	0.23 ± 0.19	1.426	0.236	0	0.23 ± 0.19	1.434	0.235	0	0.22 ± 0.19	1.413	0.238	0	0.23 ± 0.19	1.428	0.236	0	0.22 ± 0.19	1.351	0.249	0	0.22 ± 0.19	1.369	0.246	0	0.20 ± 0.17	1.335	0.251	0	0
	12	P06727	APOA4	LAPLAEDVR	0.23 ± 0.19	1.501	0.224	0	0.23 ± 0.19	1.511	0.223	0	0.23 ± 0.19	1.459	0.23	0	0.23 ± 0.19	1.496	0.225	0	0.22 ± 0.19	1.406	0.239	0	0.22 ± 0.19	1.425	0.236	0	0.19 ± 0.18	1.148	0.287	0	0
	13	P10645	CMGA	ELQDLALQGAK	0.19 ± 0.18	1.203	0.274	0	0.20 ± 0.18	1.209	0.273	0	0.19 ± 0.18	1.206	0.273	0	0.19 ± 0.18	1.173	0.28	0	0.20 ± 0.18	1.233	0.268	0	0.19 ± 0.18	1.168	0.281	0	0.29 ± 0.18	2.717	0.101	0	0
	14	P10645	CMGA	SGELEQEEER	0.12 ± 0.14	0.67	0.414	0	0.12 ± 0.14	0.673	0.413	0	0.12 ± 0.14	0.667	0.415	0	0.12 ± 0.14	0.693	0.406	0	0.12 ± 0.14	0.67	0.414	0	0.12 ± 0.14	0.662	0.417	0	0.26 ± 0.19	1.938	0.165	0	0
	15	P07225	PROS	VYFAGFPR	0.37 ± 0.17	4.885	0.03	1	0.37 ± 0.17	4.897	0.03	1	0.36 ± 0.16	4.88	0.03	1	0.37 ± 0.17	4.894	0.03	1	0.37 ± 0.17	4.884	0.03	1	0.36 ± 0.17	4.875	0.03	1	0.28 ± 0.17	2.718	0.101	0	1
	16	P07225	PROS	QLAVLDK	0.39 ± 0.15	6.743	0.011	1	0.39 ± 0.15	6.785	0.011	1	0.39 ± 0.15	6.626	0.012	1	0.39 ± 0.15	6.727	0.011	1	0.39 ± 0.15	6.72	0.011	1	0.39 ± 0.15	6.711	0.011	1	0.13 ± 0.15	0.796	0.375	0	1
	17	P01009	A1AT	SVLGQLGITK	0.50 ± 0.17	8.294	0.005	1	0.50 ± 0.17	8.154	0.006	1	0.50 ± 0.17	8.219	0.005	1	0.49 ± 0.17	7.963	0.006	1	0.50 ± 0.17	8.194	0.005	1	0.50 ± 0.17	8.345	0.005	1	0.41 ± 0.18	5.503	0.02	1	2
	18	P01009	A1AT	AVLTIDEK	0.14 ± 0.21	0.417	0.519	0	0.14 ± 0.21	0.416	0.519	0	0.14 ± 0.21	0.413	0.521	0	0.13 ± 0.21	0.394	0.531	0	0.13 ± 0.21	0.399	0.528	0	0.14 ± 0.21	0.407	0.524	0	0.27 ± 0.18	2.201	0.14	0	0
	19	P02647	APOA1	DYVSQFEGSALGK	0.10 ± 0.20	0.236	0.628	0	0.10 ± 0.20	0.252	0.617	0	0.10 ± 0.20	0.252	0.617	0	0.09 ± 0.20	0.23	0.633	0	0.09 ± 0.20	0.233	0.63	0	0.10 ± 0.20	0.243	0.623	0	0.24 ± 0.18	1.889	0.171	0	0
	20	P02647	APOA1	LLDNWDSVTSTFSK	0.37 ± 0.14	7.212	0.009	1	0.37 ± 0.14	7.211	0.009	1	0.37 ± 0.14	7.221	0.009	1	0.37 ± 0.14	7.133	0.009	1	0.37 ± 0.14	7.22	0.009	1	0.37 ± 0.14	7.213	0.009	1	-0.03 ± 0.15	0.027	0.869	0	1
	21	P02647	APOA1	QGLLPVLESFK	0.20 ± 0.19	1.042	0.31	0	0.20 ± 0.19	1.07	0.304	0	0.20 ± 0.19	1.063	0.305	0	0.19 ± 0.19	1.028	0.313	0	0.19 ± 0.19	1.015	0.316	0	0.20 ± 0.19	1.045	0.309	0	0.22 ± 0.17	1.709	0.195	0	0
	22	P02652	APOA2	SPELQAEAK	0.18 ± 0.19	0.942	0.334	0	0.18 ± 0.19	0.947	0.333	0	0.18 ± 0.19	0.929	0.337	0	0.19 ± 0.19	0.983	0.324	0	0.18 ± 0.19	0.882	0.35	0	0.18 ± 0.19	0.888	0.348	0	0.06 ± 0.19	0.108	0.743	0	0
	23	P02652	APOA2	EQLTPLIK	0.09 ± 0.19	0.238	0.627	0	0.10 ± 0.19	0.247	0.62	0	0.09 ± 0.19	0.23	0.632	0	0.10 ± 0.19	0.282	0.596	0	0.09 ± 0.19	0.23	0.632	0	0.09 ± 0.19	0.208	0.649	0	0.13 ± 0.17	0.616	0.434	0	0
	24	P04114	APOB	SVSLPSLDPASAK	0.21 ± 0.18	1.299	0.258	0	0.21 ± 0.18	1.307	0.256	0	0.21 ± 0.18	1.305	0.256	0	0.21 ± 0.18	1.315	0.255	0	0.21 ± 0.18	1.283	0.26	0	0.21 ± 0.18	1.304	0.257	0	0.19 ± 0.17	1.284	0.26	0	0
	25	P04114	APOB	TEVIPPLIENR	0.24 ± 0.18	1.715	0.194	0	0.24 ± 0.18	1.727	0.192	0	0.24 ± 0.18	1.717	0.194	0	0.24 ± 0.18	1.73	0.192	0	0.24 ± 0.18	1.707	0.195	0	0.24 ± 0.18	1.724	0.193	0	0.18 ± 0.17	1.141	0.287	0	0
	26	P04114	APOB	GVISIPR	0.18 ± 0.17	1.096	0.298	0	0.18 ± 0.17	1.154	0.285	0	0.18 ± 0.17	1.082	0.301	0	0.19 ± 0.17	1.196	0.277	0	0.18 ± 0.17	1.051	0.308	0	0.18 ± 0.17	1.122	0.292	0	0.15 ± 0.18	0.675	0.412	0	0
	27	P05090	APOD	IPTTFENGR	0.03 ± 0.22	0.013	0.909	0	0.03 ± 0.22	0.014	0.908	0	0.02 ± 0.22	0.012	0.913	0	0.03 ± 0.22	0.014	0.906	0	0.03 ± 0.22	0.015	0.903	0	0.02 ± 0.22	0.011	0.916	0	0.13 ± 0.20	0.387	0.536	0	0
	28	P05090	APOD	NILTSNNIDVK	0.00 ± 0.22	0	0.99	0	0.00 ± 0.22	0	0.992	0	0.00 ± 0.22	0	0.996	0	0.00 ± 0.22	0	0.995	0	0.00 ± 0.22	0	0.993	0	0.00 ± 0.22	0	0.996	0	0.16 ± 0.18	0.727	0.395	0	0
	29	P08519	APOA	GTLSTTITGR	-0.19 ± 0.10	3.694	0.059	0	-0.20 ± 0.10	3.715	0.058	0	-0.20 ± 0.10	3.693	0.059	0	-0.19 ± 0.10	3.682	0.059	0	-0.20 ± 0.10	3.904	0.052	0	-0.20 ± 0.10	3.775	0.056	0	0.08 ± 0.15	0.278	0.599	0	0
	30	P23560	BDNF	QYFYETK	0.17 ± 0.20	0.747	0.39	0	0.17 ± 0.20	0.744	0.391	0	0.17 ± 0.20	0.751	0.389	0	0.17 ± 0.20	0.724	0.398	0	0.17 ± 0.20	0.784	0.379	0	0.17 ± 0.20	0.794	0.376	0	0.09 ± 0.20	0.216	0.642	0	0
	31	P00450	CERU	ALYLQYTDETFR	0.43 ± 0.17	6.726	0.011	1	0.43 ± 0.17	6.698	0.012	1	0.43 ± 0.17	6.699	0.012	1	0.43 ± 0.17	6.751	0.011	1	0.44 ± 0.17	6.843	0.011	1	0.43 ± 0.17	6.754	0.011	1	0.25 ± 0.17	2.141	0.145	0	1
	32	P00450	CERU	DIFTGLIGPMK	0.26 ± 0.22	1.421	0.238	0	0.26 ± 0.22	1.412	0.239	0	0.26 ± 0.22	1.428	0.237	0	0.26 ± 0.22	1.442	0.234	0	0.27 ± 0.22	1.456	0.232	0	0.26 ± 0.22	1.418	0.238	0	0.29 ± 0.17	2.958	0.087	0	0
	33	P00450	CERU	DDEEFIESNK	0.04 ± 0.16	0.069	0.793	0	0.04 ± 0.16	0.071	0.79	0	0.04 ± 0.16	0.07	0.792	0	0.04 ± 0.16	0.049	0.826	0	0.04 ± 0.16	0.072	0.789	0	0.04 ± 0.16	0.063	0.802	0	0.22 ± 0.16	1.91	0.171	0	0
	34	P09341	GROA	NIQSVNVK	0.00 ± 0.21	0	0.995	0	0.00 ± 0.21	0	0.997	0	0.00 ± 0.21	0	0.982	0	0.00 ± 0.21	0	0.998	0	-0.02 ± 0.21	0.007	0.934	0	-0.01 ± 0.21	0.002	0.96	0	0.13 ± 0.18	0.527	0.469	0	0
	35	P02790	HEMO	QGHNSVFLIK	0.36 ± 0.15	5.662	0.02	1	0.36 ± 0.15	5.682	0.019	1	0.36 ± 0.15	5.683	0.019	1	0.36 ± 0.15	5.7	0.019	1	0.37 ± 0.15	5.824	0.018	1	0.36 ± 0.15	5.776	0.018	1	0.19 ± 0.17	1.229	0.271	0	1
	36	P02790	HEMO	GGYTLVSGYPK	0.18 ± 0.20	0.851	0.357	0	0.18 ± 0.20	0.84	0.36	0	0.18 ± 0.20	0.844	0.359	0	0.18 ± 0.20	0.841	0.36	0	0.18 ± 0.20	0.842	0.36	0	0.19 ± 0.20	0.876	0.35	0	0.23 ± 0.18	1.714	0.192	0	0
	37	P02790	HEMO	LHIMAGR	0.31 ± 0.17	3.155	0.079	0	0.31 ± 0.17	3.157	0.079	0	0.31 ± 0.17	3.166	0.079	0	0.31 ± 0.17	3.166	0.079	0	0.31 ± 0.17	3.151	0.079	0	0.31 ± 0.17	3.179	0.078	0	0.26 ± 0.18	2.101	0.149	0	0
	38	Q14624	ITIH4	FAHTVVTSR	0.34 ± 0.13	7.207	0.009	1	0.34 ± 0.13	7.209	0.009	1	0.34 ± 0.13	7.116	0.009	1	0.34 ± 0.13	7.213	0.009	1	0.34 ± 0.13	7.174	0.009	1	0.34 ± 0.13	7.268	0.009	1	0.39 ± 0.18	4.866	0.029	1	2
	39	Q14624	ITIH4	ILDDLSPR	0.18 ± 0.20	0.807	0.37	0	0.18 ± 0.20	0.806	0.37	0	0.18 ± 0.20	0.805	0.372	0	0.17 ± 0.20	0.796	0.373	0	0.17 ± 0.20	0.79	0.375	0	0.18 ± 0.20	0.804	0.371	0	0.26 ± 0.18	2.059	0.153	0	0
	40	Q14624	ITIH4	GSEMVVAGK	0.42 ± 0.15	7.47	0.008	1	0.42 ± 0.15	7.426	0.008	1	0.42 ± 0.15	7.448	0.008	1	0.42 ± 0.15	7.433	0.008	1	0.42 ± 0.15	7.404	0.008	1	0.42 ± 0.15	7.556	0.008	1	0.24 ± 0.16	2.163	0.146	0	1
	41	Q14624	ITIH4	ETLFSVMPGLK	0.35 ± 0.19	3.411	0.069	0	0.35 ± 0.19	3.34	0.072	0	0.35 ± 0.19	3.396	0.069	0	0.35 ± 0.19	3.43	0.068	0	0.35 ± 0.19	3.366	0.071	0	0.36 ± 0.19	3.495	0.066	0	0.30 ± 0.17	3.135	0.08	0	0
	42	P03971	MIS	ELSVDLR	-0.27 ± 0.21	1.567	0.213	0	-0.27 ± 0.21	1.591	0.209	0	-0.27 ± 0.21	1.559	0.214	0	-0.26 ± 0.21	1.534	0.218	0	-0.26 ± 0.21	1.517	0.22	0	-0.27 ± 0.21	1.558	0.214	0	0.17 ± 0.16	1.197	0.277	0	0
	43	P03971	MIS	YGNHVVLLLK	-0.04 ± 0.12	0.105	0.747	0	-0.04 ± 0.12	0.1	0.753	0	-0.04 ± 0.12	0.107	0.744	0	-0.04 ± 0.12	0.101	0.752	0	-0.04 ± 0.12	0.092	0.762	0	-0.04 ± 0.12	0.096	0.757	0	0.12 ± 0.15	0.621	0.433	0	0
	44	P14174	MIF	LLCGLLAER	0.11 ± 0.17	0.423	0.517	0	0.11 ± 0.17	0.427	0.515	0	0.11 ± 0.17	0.409	0.524	0	0.11 ± 0.17	0.431	0.513	0	0.11 ± 0.17	0.383	0.537	0	0.11 ± 0.17	0.399	0.529	0	0.15 ± 0.16	0.808	0.374	0	0
	45	P80511	S10AC	ELANTIK	-0.18 ± 0.21	0.682	0.41	0	-0.18 ± 0.21	0.687	0.408	0	-0.18 ± 0.21	0.681	0.41	0	-0.16 ± 0.21	0.573	0.45	0	-0.18 ± 0.21	0.692	0.407	0	-0.18 ± 0.21	0.697	0.405	0	0.08 ± 0.16	0.251	0.617	0	0
	46	P02743	SAMP	VFVFPR	0.34 ± 0.20	2.978	0.086	0	0.34 ± 0.20	2.957	0.087	0	0.34 ± 0.20	3.055	0.082	0	0.36 ± 0.19	3.404	0.066	0	0.34 ± 0.20	2.961	0.087	0	0.34 ± 0.20	2.996	0.088	0	0.18 ± 0.17	1.067	0.303	0	0
	47	P02743	SAMP	VGEYSLYIGR	0.46 ± 0.18	6.794	0.011	1	0.46 ± 0.18	6.791	0.011	1	0.46 ± 0.18	6.792	0.011	1	0.47 ± 0.18	7.033	0.009	1	0.46 ± 0.18	6.729	0.011	1	0.46 ± 0.18	6.81	0.011	1	0.17 ± 0.17	1.01	0.316	0	1
	48	P02743	SAMP	QGYFVEAQPK	0.41 ± 0.16	6.291	0.014	1	0.40 ± 0.16	6.273	0.014	1	0.40 ± 0.16	6.06	0.016	1	0.42 ± 0.16	6.601	0.012	1	0.41 ± 0.16	6.27	0.014	1	0.41 ± 0.16	6.333	0.014	1	0.20 ± 0.18	1.17	0.281	0	1
	49	P08254	MMP3	DLVFIFK	0.24 ± 0.23	1.127	0.294	0	0.24 ± 0.23	1.143	0.29	0	0.23 ± 0.22	1.011	0.316	0	0.24 ± 0.23	1.142	0.291	0	0.24 ± 0.23	1.164	0.286	0	0.24 ± 0.23	1.091	0.301	0	0.08 ± 0.18	0.198	0.657	0	0
	50	P01023	A2MG	TEHPFTVEEFVLPK	0.03 ± 0.20	0.028	0.866	0	0.03 ± 0.20	0.026	0.872	0	0.03 ± 0.20	0.028	0.868	0	0.03 ± 0.20	0.019	0.891	0	0.04 ± 0.20	0.032	0.858	0	0.04 ± 0.20	0.035	0.853	0	0.20 ± 0.18	1.273	0.261	0	0
	51	P01023	A2MG	QGIPFFGQVR	0.34 ± 0.16	4.621	0.035	1	0.33 ± 0.16	4.624	0.035	1	0.34 ± 0.16	4.563	0.036	1	0.33 ± 0.15	4.516	0.037	1	0.34 ± 0.16	4.768	0.032	1	0.34 ± 0.16	4.686	0.034	1	0.26 ± 0.19	1.853	0.175	0	1
	52	P51884	LUM	ILGPLSYSK	0.13 ± 0.17	0.594	0.443	0	0.13 ± 0.17	0.595	0.443	0	0.13 ± 0.16	0.591	0.444	0	0.13 ± 0.17	0.625	0.432	0	0.12 ± 0.17	0.521	0.473	0	0.12 ± 0.17	0.566	0.454	0	0.23 ± 0.17	1.825	0.178	0	0
	53	Q86UX7	URP2	LTQLYEQAR	0.14 ± 0.17	0.674	0.416	0	0.14 ± 0.17	0.67	0.417	0	0.14 ± 0.17	0.671	0.417	0	0.14 ± 0.17	0.646	0.426	0	0.14 ± 0.17	0.704	0.406	0	0.14 ± 0.17	0.659	0.421	0	0.21 ± 0.18	1.438	0.234	0	0
	54	P02774	VTDB	HLSLLTTLSNR	0.50 ± 0.19	7.073	0.009	1	0.50 ± 0.19	7.068	0.01	1	0.50 ± 0.19	7.067	0.009	1	0.50 ± 0.19	7.006	0.01	1	0.51 ± 0.19	7.17	0.009	1	0.50 ± 0.19	7.067	0.009	1	0.33 ± 0.18	3.467	0.064	0	1
	55	Q08380	LG3BP	ASHEEVEGLVEK	0.14 ± 0.21	0.479	0.489	0	0.14 ± 0.21	0.473	0.492	0	0.14 ± 0.21	0.475	0.491	0	0.15 ± 0.21	0.512	0.475	0	0.15 ± 0.21	0.494	0.483	0	0.15 ± 0.21	0.49	0.485	0	0.22 ± 0.16	1.786	0.183	0	0
	56	P12259	FA5	SQHLDNFSNQIGK	0.35 ± 0.20	3.157	0.08	0	0.35 ± 0.20	3.082	0.08	0	0.35 ± 0.20	3.168	0.08	0	0.35 ± 0.20	3.154	0.081	0	0.34 ± 0.20	2.861	0.096	0	0.35 ± 0.20	3.225	0.077	0	0.42 ± 0.14	8.452	0.005	1	1
	57	P12259	FA5	NFFNPPIISR	0.32 ± 0.15	4.371	0.04	1	0.33 ± 0.16	4.385	0.04	1	0.32 ± 0.15	4.371	0.04	1	0.33 ± 0.16	4.417	0.039	1	0.32 ± 0.15	4.248	0.043	1	0.32 ± 0.15	4.375	0.04	1	0.47 ± 0.17	7.101	0.008	1	2
	58	P04275	VWF	VIVIPVGIGPHANLK	0.68 ± 0.20	11.516	0.001	1	0.68 ± 0.20	11.891	0.001	1	0.68 ± 0.20	11.476	0.001	1	0.68 ± 0.20	11.445	0.001	1	0.68 ± 0.20	11.602	0.001	1	0.68 ± 0.20	11.396	0.001	1	0.19 ± 0.12	2.525	0.115	0	1
	59	P04275	VWF	EAPDLVLQR	0.69 ± 0.22	9.933	0.002	1	0.69 ± 0.21	10.277	0.002	1	0.68 ± 0.22	9.898	0.002	1	0.68 ± 0.22	9.869	0.002	1	0.69 ± 0.22	10.082	0.002	1	0.68 ± 0.22	9.835	0.002	1	0.18 ± 0.11	2.487	0.118	0	1
	60	P04275	VWF	VTVFPIGIGDR	0.48 ± 0.20	5.666	0.019	1	0.48 ± 0.20	5.659	0.019	1	0.48 ± 0.20	5.619	0.02	1	0.48 ± 0.20	5.638	0.019	1	0.49 ± 0.20	5.774	0.018	1	0.48 ± 0.20	5.473	0.021	1	0.20 ± 0.13	2.435	0.12	0	1
	61	P04275	VWF	ILAGPAGDSNVVK	0.82 ± 0.21	14.951	<0.001	1	0.83 ± 0.21	15.609	<0.001	1	0.82 ± 0.21	14.909	<0.001	1	0.82 ± 0.21	14.831	<0.001	1	0.83 ± 0.21	15.053	<0.001	1	0.82 ± 0.21	14.806	<0.001	1	0.16 ± 0.12	1.755	0.187	1	2
	62	P01042	KNG1	TVGSDTFYSFK	0.25 ± 0.21	1.309	0.256	0	0.25 ± 0.22	1.314	0.255	0	0.24 ± 0.21	1.304	0.257	0	0.25 ± 0.22	1.334	0.251	0	0.25 ± 0.21	1.32	0.254	0	0.24 ± 0.21	1.3	0.258	0	0.25 ± 0.17	2.151	0.144	0	0
	63	P01042	KNG1	QVVAGLNFR	0.25 ± 0.16	2.414	0.124	0	0.25 ± 0.16	2.447	0.121	0	0.25 ± 0.16	2.393	0.126	0	0.25 ± 0.16	2.475	0.119	0	0.25 ± 0.16	2.478	0.119	0	0.25 ± 0.16	2.402	0.125	0	0.33 ± 0.17	3.564	0.061	0	0
	64	P55058	PLTP	AGALQLLLVGDK	-0.13 ± 0.22	0.377	0.54	0	-0.13 ± 0.22	0.364	0.547	0	-0.13 ± 0.22	0.383	0.536	0	-0.13 ± 0.22	0.375	0.541	0	-0.14 ± 0.22	0.396	0.53	0	-0.14 ± 0.22	0.417	0.519	0	0.16 ± 0.19	0.724	0.396	0	0
	65	P05154	IPSP	TLYLADTFPTNFR	0.19 ± 0.23	0.7	0.404	0	0.19 ± 0.23	0.695	0.405	0	0.19 ± 0.23	0.734	0.394	0	0.20 ± 0.23	0.723	0.396	0	0.19 ± 0.23	0.656	0.419	0	0.19 ± 0.23	0.677	0.412	0	0.24 ± 0.18	1.915	0.168	0	0
	66	P05154	IPSP	EDQYHYLLDR	0.21 ± 0.20	1.071	0.303	0	0.21 ± 0.21	1.074	0.302	0	0.21 ± 0.21	1.071	0.303	0	0.21 ± 0.21	1.074	0.302	0	0.20 ± 0.21	0.974	0.326	0	0.21 ± 0.20	1.027	0.313	0	0.16 ± 0.15	1.102	0.295	0	0
	67	P05154	IPSP	FSIEGSYQLEK	0.35 ± 0.20	3.062	0.081	0	0.35 ± 0.20	3.045	0.082	0	0.35 ± 0.20	3.089	0.08	0	0.35 ± 0.20	3.091	0.08	0	0.34 ± 0.20	2.953	0.087	0	0.35 ± 0.20	3.021	0.084	0	0.28 ± 0.17	2.672	0.105	0	0
	68	P00748	FA12	TEQAAVAR	0.17 ± 0.13	1.792	0.184	0	0.17 ± 0.13	1.807	0.182	0	0.17 ± 0.13	1.763	0.188	0	0.17 ± 0.13	1.78	0.186	0	0.17 ± 0.13	1.812	0.182	0	0.17 ± 0.13	1.791	0.184	0	0.20 ± 0.17	1.277	0.26	0	0
	69	P00748	FA12	VVGGLVALR	0.26 ± 0.10	6.844	0.011	1	0.26 ± 0.10	6.854	0.011	1	0.26 ± 0.10	6.826	0.011	1	0.26 ± 0.10	6.837	0.011	1	0.26 ± 0.10	6.847	0.011	1	0.26 ± 0.10	6.857	0.011	1	0.31 ± 0.16	3.691	0.058	0	1
	70	Q04756	HGFA	VANYVDWINDR	0.24 ± 0.12	4.189	0.044	1	0.24 ± 0.12	4.212	0.044	1	0.24 ± 0.12	4.177	0.045	1	0.24 ± 0.12	4.195	0.044	1	0.24 ± 0.12	4.254	0.043	1	0.24 ± 0.12	4.211	0.044	1	0.32 ± 0.16	4.042	0.046	1	2
	71	P03952	KLKB1	DSVTGTLPK	0.39 ± 0.19	4.37	0.04	1	0.39 ± 0.19	4.393	0.04	1	0.39 ± 0.19	4.326	0.041	1	0.39 ± 0.19	4.416	0.039	1	0.40 ± 0.18	4.636	0.035	1	0.39 ± 0.19	4.417	0.039	1	0.28 ± 0.17	2.654	0.105	0	1
	72	P03952	KLKB1	TGAVSGHSLK	0.29 ± 0.15	3.957	0.05	0	0.29 ± 0.15	3.962	0.05	0	0.29 ± 0.15	3.955	0.05	0	0.30 ± 0.15	3.994	0.049	1	0.30 ± 0.15	4.146	0.045	1	0.30 ± 0.15	4.045	0.048	1	0.33 ± 0.17	3.758	0.054	0	0
	73	P03952	KLKB1	YSPGGTPTAIK	0.31 ± 0.17	3.197	0.078	0	0.31 ± 0.17	3.202	0.077	0	0.31 ± 0.17	3.21	0.077	0	0.31 ± 0.17	3.214	0.077	0	0.31 ± 0.17	3.289	0.073	0	0.31 ± 0.17	3.251	0.075	0	0.29 ± 0.17	2.813	0.095	0	0
	74	P00742	FA10	TGIVSGFGR	0.11 ± 0.13	0.727	0.397	0	0.11 ± 0.13	0.73	0.396	0	0.11 ± 0.13	0.719	0.399	0	0.12 ± 0.13	0.763	0.385	0	0.11 ± 0.13	0.744	0.391	0	0.11 ± 0.13	0.704	0.404	0	0.28 ± 0.17	2.877	0.093	0	0
	75	Q13103	SPP24	VNSQSLSPYLFR	0.50 ± 0.16	9.643	0.003	1	0.50 ± 0.16	9.643	0.003	1	0.50 ± 0.16	9.66	0.003	1	0.50 ± 0.16	9.594	0.003	1	0.51 ± 0.16	9.857	0.002	1	0.50 ± 0.16	9.738	0.002	1	0.28 ± 0.19	2.224	0.138	0	1
	76	Q13103	SPP24	VSAQQVQGVHAR	0.16 ± 0.08	3.818	0.053	0	0.16 ± 0.08	3.819	0.053	0	0.16 ± 0.08	3.822	0.053	0	0.16 ± 0.08	3.831	0.053	0	0.16 ± 0.08	3.758	0.055	0	0.16 ± 0.08	3.85	0.052	0	0.43 ± 0.18	5.96	0.016	1	1
	77	P20742	PZP	ATVLNYLPK	0.14 ± 0.18	0.67	0.416	0	0.14 ± 0.18	0.661	0.419	0	0.14 ± 0.18	0.59	0.445	0	0.13 ± 0.17	0.595	0.443	0	0.15 ± 0.18	0.753	0.388	0	0.15 ± 0.18	0.689	0.409	0	0.21 ± 0.19	1.192	0.276	0	0
	78	P20742	PZP	SSGSLLNNAIK	0.21 ± 0.22	0.904	0.345	0	0.21 ± 0.22	0.913	0.342	0	0.21 ± 0.22	0.908	0.344	0	0.20 ± 0.22	0.85	0.359	0	0.22 ± 0.22	1.001	0.32	0	0.21 ± 0.22	0.918	0.341	0	0.18 ± 0.18	1.1	0.296	0	0
	79	P20742	PZP	YGAATFTR	0.27 ± 0.18	2.359	0.128	0	0.27 ± 0.18	2.343	0.129	0	0.27 ± 0.18	2.293	0.133	0	0.27 ± 0.18	2.246	0.137	0	0.28 ± 0.18	2.477	0.119	0	0.28 ± 0.18	2.432	0.122	0	0.28 ± 0.19	2.175	0.142	0	0
	80	P04406	G3P	VIPELNGK	0.23 ± 0.20	1.229	0.271	0	0.23 ± 0.20	1.233	0.27	0	0.23 ± 0.20	1.238	0.269	0	0.22 ± 0.20	1.175	0.281	0	0.22 ± 0.20	1.205	0.275	0	0.22 ± 0.20	1.199	0.277	0	0.16 ± 0.16	0.983	0.324	0	0
	81	Q16610	ECM1	NVALVSGDTENAK	0.18 ± 0.22	0.692	0.408	0	0.18 ± 0.22	0.699	0.406	0	0.18 ± 0.22	0.673	0.414	0	0.18 ± 0.22	0.698	0.406	0	0.18 ± 0.22	0.662	0.418	0	0.18 ± 0.22	0.661	0.419	0	0.22 ± 0.17	1.684	0.196	0	0
	82	P02654	APOC1	EFGNTLEDK	0.00 ± 0.24	0	0.994	0	0.00 ± 0.24	0	0.993	0	0.00 ± 0.24	0	0.995	0	0.00 ± 0.24	0	0.986	0	0.00 ± 0.24	0	1	0	0.00 ± 0.24	0	0.998	0	0.10 ± 0.18	0.294	0.588	0	0
	83	P18428	LBP	LAEGFPLPLLK	0.19 ± 0.23	0.681	0.412	0	0.19 ± 0.23	0.68	0.412	0	0.19 ± 0.23	0.698	0.406	0	0.19 ± 0.23	0.704	0.404	0	0.19 ± 0.23	0.675	0.414	0	0.19 ± 0.23	0.672	0.415	0	0.21 ± 0.15	1.974	0.162	0	0
	84	P43251	BTD	LSSGLVTAALYGR	0.30 ± 0.14	4.397	0.039	1	0.30 ± 0.14	4.411	0.039	1	0.30 ± 0.14	4.408	0.039	1	0.30 ± 0.14	4.501	0.037	1	0.29 ± 0.14	4.329	0.041	1	0.29 ± 0.14	4.347	0.04	1	0.34 ± 0.17	4.104	0.044	1	2
	85	Q9UHG3	PCYOX	YQSHDYAFSSVEK	0.19 ± 0.18	1.087	0.301	0	0.19 ± 0.18	1.095	0.3	0	0.19 ± 0.18	1.091	0.301	0	0.19 ± 0.18	1.092	0.3	0	0.19 ± 0.18	1.125	0.293	0	0.19 ± 0.18	1.102	0.298	0	0.26 ± 0.16	2.661	0.106	0	0
	86	P06276	CHLE	NIAAFGGNPK	0.09 ± 0.19	0.248	0.62	0	0.09 ± 0.19	0.247	0.62	0	0.09 ± 0.19	0.253	0.616	0	0.10 ± 0.19	0.265	0.608	0	0.09 ± 0.19	0.234	0.629	0	0.09 ± 0.19	0.252	0.617	0	0.27 ± 0.18	2.321	0.129	0	0
	87	P06276	CHLE	IFFPGVSEFGK	0.12 ± 0.23	0.261	0.611	0	0.12 ± 0.23	0.264	0.609	0	0.12 ± 0.23	0.288	0.593	0	0.12 ± 0.23	0.287	0.593	0	0.12 ± 0.23	0.255	0.615	0	0.12 ± 0.23	0.261	0.61	0	0.27 ± 0.18	2.274	0.133	0	0
	88	P06276	CHLE	FWTSFFPK	0.22 ± 0.16	1.891	0.173	0	0.22 ± 0.16	1.89	0.173	0	0.22 ± 0.16	1.863	0.176	0	0.23 ± 0.16	1.946	0.167	0	0.22 ± 0.16	1.868	0.175	0	0.22 ± 0.16	1.877	0.174	0	0.37 ± 0.17	4.718	0.031	1	1
	89	P26927	HGFL	SPLNDFQVLR	0.30 ± 0.22	1.933	0.166	0	0.30 ± 0.22	1.933	0.166	0	0.30 ± 0.22	1.971	0.162	0	0.30 ± 0.22	1.936	0.165	0	0.30 ± 0.22	1.934	0.166	0	0.30 ± 0.22	1.877	0.172	0	0.17 ± 0.17	1.026	0.312	0	0
	90	P04217	A1BG	HQFLLTGDTQGR	0.16 ± 0.19	0.744	0.391	0	0.16 ± 0.19	0.742	0.391	0	0.16 ± 0.19	0.753	0.388	0	0.16 ± 0.19	0.735	0.393	0	0.16 ± 0.19	0.72	0.398	0	0.16 ± 0.19	0.746	0.39	0	0.26 ± 0.17	2.296	0.131	0	0
	91	P04217	A1BG	SGLSTGWTQLSK	0.15 ± 0.16	0.966	0.329	0	0.15 ± 0.16	0.963	0.33	0	0.16 ± 0.16	0.978	0.326	0	0.15 ± 0.16	0.964	0.329	0	0.15 ± 0.16	0.966	0.329	0	0.15 ± 0.16	0.966	0.329	0	0.29 ± 0.16	3.278	0.072	0	0
	92	P04217	A1BG	ATWSGAVLAGR	0.22 ± 0.15	2.311	0.133	0	0.22 ± 0.15	2.295	0.134	0	0.22 ± 0.15	2.309	0.133	0	0.22 ± 0.15	2.317	0.132	0	0.22 ± 0.15	2.315	0.132	0	0.22 ± 0.15	2.313	0.132	0	0.35 ± 0.17	3.961	0.048	1	1
	93	P01019	ANGT	DPTFIPAPIQAK	0.46 ± 0.19	5.607	0.021	1	0.46 ± 0.19	5.613	0.021	1	0.46 ± 0.19	5.639	0.021	1	0.45 ± 0.19	5.525	0.022	1	0.46 ± 0.19	5.791	0.019	1	0.46 ± 0.19	5.65	0.021	1	0.24 ± 0.17	2.068	0.152	0	1
	94	P01019	ANGT	ALQDQLVLVAAK	0.27 ± 0.22	1.531	0.221	0	0.27 ± 0.21	1.552	0.218	0	0.27 ± 0.21	1.571	0.215	0	0.27 ± 0.22	1.543	0.219	0	0.27 ± 0.22	1.583	0.214	0	0.27 ± 0.21	1.549	0.218	0	0.20 ± 0.17	1.275	0.26	0	0
	95	P61769	B2MG	VNHVTLSQPK	0.27 ± 0.16	2.93	0.091	0	0.27 ± 0.16	3.006	0.087	0	0.27 ± 0.16	2.915	0.091	0	0.27 ± 0.16	2.996	0.087	0	0.26 ± 0.16	2.684	0.105	0	0.26 ± 0.16	2.791	0.098	0	0.16 ± 0.18	0.78	0.378	0	0
	96	P01024	CO3	LVAYYTLIGASGQR	0.32 ± 0.18	3.258	0.074	0	0.32 ± 0.18	3.259	0.074	0	0.32 ± 0.18	3.269	0.074	0	0.33 ± 0.18	3.314	0.072	0	0.32 ± 0.18	3.222	0.076	0	0.32 ± 0.18	3.256	0.075	0	0.31 ± 0.18	2.91	0.09	0	0
	97	P01024	CO3	IHWESASLLR	0.25 ± 0.18	1.795	0.183	0	0.25 ± 0.18	1.803	0.183	0	0.25 ± 0.18	1.815	0.181	0	0.25 ± 0.19	1.816	0.181	0	0.25 ± 0.18	1.785	0.185	0	0.25 ± 0.18	1.844	0.178	0	0.24 ± 0.18	1.778	0.184	0	0
	98	O00533	NCHL1	VIAVNEVGR	0.13 ± 0.14	0.905	0.344	0	0.13 ± 0.14	0.889	0.349	0	0.13 ± 0.14	0.912	0.342	0	0.13 ± 0.14	0.91	0.343	0	0.13 ± 0.14	0.945	0.334	0	0.13 ± 0.14	0.931	0.337	0	0.04 ± 0.15	0.071	0.79	0	0
	99	P49747	COMP	DTDLDGFPDEK	-0.01 ± 0.15	0.006	0.936	0	-0.01 ± 0.15	0.006	0.939	0	-0.01 ± 0.15	0.006	0.941	0	-0.01 ± 0.15	0.007	0.932	0	-0.01 ± 0.15	0.002	0.96	0	-0.01 ± 0.15	0.008	0.93	0	0.14 ± 0.15	0.829	0.364	0	0
	100	P00488	F13A	VEYVIGR	0.20 ± 0.23	0.8	0.374	0	0.20 ± 0.23	0.79	0.377	0	0.21 ± 0.22	0.833	0.365	0	0.20 ± 0.23	0.806	0.372	0	0.20 ± 0.23	0.791	0.377	0	0.20 ± 0.23	0.792	0.377	0	0.19 ± 0.17	1.374	0.243	0	0
	101	P00488	F13A	GTYIPVPIVSELQSGK	0.22 ± 0.21	1.189	0.277	0	0.22 ± 0.21	1.194	0.276	0	0.23 ± 0.20	1.237	0.27	0	0.22 ± 0.21	1.174	0.28	0	0.22 ± 0.21	1.166	0.281	0	0.22 ± 0.21	1.176	0.282	0	0.20 ± 0.17	1.301	0.256	0	0
	102	Q9NPH3	IL1AP	VAFPLEVVQK	0.17 ± 0.21	0.66	0.419	0	0.17 ± 0.21	0.663	0.418	0	0.17 ± 0.21	0.662	0.418	0	0.16 ± 0.21	0.614	0.435	0	0.17 ± 0.21	0.646	0.424	0	0.17 ± 0.21	0.644	0.425	0	0.21 ± 0.19	1.284	0.259	0	0
	103	Q06033	ITIH3	EVSFDVELPK	0.05 ± 0.20	0.056	0.814	0	0.05 ± 0.21	0.055	0.816	0	0.05 ± 0.21	0.056	0.814	0	0.04 ± 0.20	0.045	0.833	0	0.05 ± 0.20	0.063	0.803	0	0.05 ± 0.20	0.059	0.809	0	0.23 ± 0.17	1.864	0.174	0	0
	104	Q06033	ITIH3	GISMLNK	0.11 ± 0.11	0.986	0.324	0	0.12 ± 0.11	1.008	0.318	0	0.11 ± 0.11	0.995	0.321	0	0.11 ± 0.11	0.933	0.337	0	0.11 ± 0.11	1.013	0.317	0	0.11 ± 0.11	1.011	0.318	0	0.24 ± 0.17	1.832	0.181	0	0
	105	Q06033	ITIH3	DYIFGNYIER	0.17 ± 0.19	0.852	0.359	0	0.17 ± 0.19	0.837	0.364	0	0.17 ± 0.19	0.829	0.366	0	0.16 ± 0.19	0.788	0.378	0	0.17 ± 0.18	0.875	0.353	0	0.17 ± 0.18	0.865	0.356	0	0.25 ± 0.18	1.838	0.177	0	0
	106	P04180	LCAT	SSGLVSNAPGVQIR	0.29 ± 0.19	2.401	0.124	0	0.29 ± 0.19	2.396	0.125	0	0.29 ± 0.19	2.401	0.124	0	0.29 ± 0.19	2.388	0.125	0	0.28 ± 0.19	2.355	0.128	0	0.28 ± 0.19	2.368	0.127	0	0.31 ± 0.18	3.044	0.083	0	0
	107	P61626	LYSC	WESGYNTR	0.01 ± 0.17	0.006	0.939	0	0.02 ± 0.17	0.009	0.925	0	0.01 ± 0.17	0.005	0.941	0	0.02 ± 0.17	0.008	0.931	0	0.01 ± 0.17	0.003	0.955	0	0.01 ± 0.17	0.004	0.951	0	0.24 ± 0.17	1.9	0.17	0	0
	108	O00187	MASP2	WPEPVFGR	0.11 ± 0.12	0.835	0.364	0	0.11 ± 0.12	0.837	0.363	0	0.11 ± 0.12	0.805	0.372	0	0.12 ± 0.12	0.856	0.358	0	0.11 ± 0.12	0.828	0.366	0	0.11 ± 0.12	0.798	0.374	0	0.16 ± 0.13	1.604	0.209	0	0
	109	P11226	MBL2	FQASVATPR	0.01 ± 0.10	0.021	0.886	0	0.01 ± 0.10	0.021	0.886	0	0.01 ± 0.10	0.014	0.906	0	0.01 ± 0.10	0.021	0.884	0	0.01 ± 0.10	0.021	0.885	0	0.01 ± 0.10	0.016	0.899	0	0.09 ± 0.18	0.243	0.624	0	0
	110	P11226	MBL2	EEAFLGITDEK	-0.06 ± 0.18	0.098	0.755	0	-0.06 ± 0.18	0.109	0.742	0	-0.06 ± 0.18	0.095	0.759	0	-0.06 ± 0.18	0.123	0.727	0	-0.06 ± 0.18	0.098	0.755	0	-0.06 ± 0.18	0.112	0.738	0	0.31 ± 0.18	2.759	0.098	0	0
	111	P11226	MBL2	TEGQFVDLTGNR	0.22 ± 0.20	1.132	0.288	0	0.22 ± 0.20	1.126	0.29	0	0.21 ± 0.20	1.114	0.292	0	0.21 ± 0.20	1.107	0.294	0	0.21 ± 0.20	1.108	0.294	0	0.21 ± 0.20	1.102	0.295	0	0.23 ± 0.19	1.496	0.223	0	0
	112	P40925	MDHC	GEFVTTVQQR	0.04 ± 0.19	0.057	0.813	0	0.05 ± 0.19	0.059	0.808	0	0.04 ± 0.19	0.057	0.812	0	0.05 ± 0.19	0.076	0.784	0	0.05 ± 0.19	0.058	0.811	0	0.05 ± 0.19	0.059	0.809	0	0.00 ± 0.19	0	0.987	0	0
	113	O60462	NRP2	DGDSESADLLGK	-0.26 ± 0.20	1.682	0.196	0	-0.26 ± 0.20	1.66	0.199	0	-0.26 ± 0.20	1.676	0.197	0	-0.25 ± 0.20	1.609	0.209	0	-0.26 ± 0.20	1.61	0.206	0	-0.26 ± 0.20	1.651	0.2	0	0.35 ± 0.16	4.755	0.032	1	1
	114	P19652	A1AG2	TEDTIFLR	0.24 ± 0.24	0.982	0.323	0	0.24 ± 0.24	0.977	0.324	0	0.24 ± 0.24	0.981	0.323	0	0.24 ± 0.24	0.978	0.324	0	0.24 ± 0.24	0.984	0.322	0	0.24 ± 0.24	0.95	0.331	0	0.24 ± 0.15	2.408	0.122	0	0
	115	P02763	A1AG1	SDVVYTDWK	0.30 ± 0.21	2.134	0.147	0	0.31 ± 0.21	2.167	0.144	0	0.30 ± 0.21	2.099	0.15	0	0.31 ± 0.21	2.215	0.14	0	0.30 ± 0.21	2.117	0.149	0	0.30 ± 0.21	2.062	0.154	0	0.18 ± 0.15	1.344	0.248	0	0
	116	Q96PD5	PGRP2	TFTLLDPK	0.30 ± 0.18	2.953	0.089	0	0.30 ± 0.18	2.898	0.092	0	0.31 ± 0.18	2.963	0.089	0	0.30 ± 0.18	2.936	0.09	0	0.30 ± 0.18	2.892	0.093	0	0.30 ± 0.18	2.935	0.09	0	0.32 ± 0.18	3.084	0.081	0	0
	117	Q96PD5	PGRP2	WGAAPYR	-0.04 ± 0.08	0.189	0.665	0	-0.03 ± 0.08	0.182	0.671	0	-0.04 ± 0.08	0.186	0.667	0	-0.04 ± 0.08	0.187	0.667	0	-0.04 ± 0.08	0.192	0.663	0	-0.03 ± 0.08	0.181	0.672	0	0.26 ± 0.15	2.87	0.095	0	0
	118	P14618	KPYM	LDIDSPPITAR	0.28 ± 0.20	1.857	0.18	0	0.28 ± 0.20	1.868	0.179	0	0.28 ± 0.20	2.015	0.162	0	0.28 ± 0.20	1.87	0.179	0	0.27 ± 0.20	1.825	0.184	0	0.27 ± 0.20	1.849	0.181	0	0.15 ± 0.17	0.714	0.399	0	0
	119	P62937	PPIA	VSFELFADK	-0.06 ± 0.20	0.106	0.745	0	-0.07 ± 0.20	0.109	0.741	0	-0.06 ± 0.20	0.108	0.743	0	-0.06 ± 0.20	0.108	0.743	0	-0.06 ± 0.20	0.094	0.76	0	-0.07 ± 0.20	0.111	0.739	0	0.01 ± 0.16	0.001	0.971	0	0
	120	P62937	PPIA	FEDENFILK	-0.09 ± 0.17	0.294	0.589	0	-0.09 ± 0.17	0.295	0.588	0	-0.09 ± 0.17	0.292	0.59	0	-0.09 ± 0.17	0.295	0.588	0	-0.10 ± 0.17	0.36	0.55	0	-0.10 ± 0.17	0.337	0.563	0	0.20 ± 0.16	1.541	0.216	0	0
	121	P32119	PRDX2	QITVNDLPVGR	-0.17 ± 0.16	1.102	0.296	0	-0.17 ± 0.16	1.14	0.287	0	-0.18 ± 0.16	1.242	0.266	0	-0.16 ± 0.16	1.087	0.298	0	-0.17 ± 0.16	1.095	0.298	0	-0.16 ± 0.16	1.087	0.299	0	0.07 ± 0.16	0.209	0.65	0	0
	122	P22891	PROZ	APDLQDLPWQVK	0.24 ± 0.18	1.78	0.186	0	0.24 ± 0.18	1.771	0.187	0	0.24 ± 0.18	1.79	0.185	0	0.24 ± 0.18	1.793	0.184	0	0.24 ± 0.18	1.773	0.187	0	0.24 ± 0.18	1.804	0.183	0	0.14 ± 0.18	0.566	0.453	0	0
	123	P22891	PROZ	DFAEHLLIPR	0.05 ± 0.22	0.059	0.809	0	0.05 ± 0.22	0.056	0.813	0	0.06 ± 0.22	0.068	0.795	0	0.06 ± 0.22	0.061	0.805	0	0.05 ± 0.22	0.058	0.81	0	0.06 ± 0.22	0.066	0.798	0	0.29 ± 0.17	3.01	0.084	0	0
	124	O00391	QSOX1	DTGAALLAESR	-0.21 ± 0.17	1.418	0.237	0	-0.20 ± 0.17	1.407	0.239	0	-0.21 ± 0.17	1.407	0.239	0	-0.21 ± 0.17	1.496	0.224	0	-0.20 ± 0.17	1.404	0.239	0	-0.20 ± 0.17	1.392	0.241	0	0.15 ± 0.15	0.878	0.35	0	0
	125	P61224	RAP1B	LVVLGSGGVGK	0.41 ± 0.17	5.591	0.021	1	0.41 ± 0.17	5.594	0.021	1	0.41 ± 0.17	5.656	0.02	1	0.41 ± 0.17	5.534	0.021	1	0.41 ± 0.17	5.553	0.021	1	0.41 ± 0.17	5.558	0.021	1	0.04 ± 0.17	0.06	0.807	0	1
	126	P06702	S10A9	LTWASHEK	0.01 ± 0.20	0.001	0.969	0	0.01 ± 0.20	0.001	0.972	0	0.01 ± 0.20	0.002	0.969	0	0.01 ± 0.20	0.004	0.95	0	0.01 ± 0.20	0.001	0.975	0	0.00 ± 0.20	0	0.983	0	0.08 ± 0.08	0.838	0.363	0	0
	127	P14151	LYAM1	DNYTDLVAIQNK	-0.08 ± 0.17	0.24	0.625	0	-0.08 ± 0.17	0.222	0.639	0	-0.08 ± 0.17	0.245	0.622	0	-0.07 ± 0.17	0.18	0.672	0	-0.09 ± 0.16	0.28	0.598	0	-0.08 ± 0.17	0.254	0.615	0	0.20 ± 0.18	1.19	0.277	0	0
	128	P02741	CRP	AFVFPK	0.34 ± 0.12	7.764	0.006	1	0.34 ± 0.12	7.788	0.006	1	0.34 ± 0.12	7.778	0.006	1	0.34 ± 0.12	7.9	0.006	1	0.34 ± 0.12	7.746	0.006	1	0.34 ± 0.12	7.79	0.006	1	0.07 ± 0.15	0.246	0.621	0	1
	129	P02741	CRP	ESDTSYVSLK	0.51 ± 0.18	8.267	0.005	1	0.51 ± 0.18	8.26	0.005	1	0.51 ± 0.18	8.243	0.005	1	0.51 ± 0.18	8.393	0.004	1	0.50 ± 0.18	8.173	0.005	1	0.51 ± 0.18	8.226	0.005	1	0.21 ± 0.14	2.405	0.124	0	1
	130	P04003	C4BPA	QSSSYSFFK	0.27 ± 0.22	1.501	0.222	0	0.27 ± 0.22	1.51	0.22	0	0.27 ± 0.22	1.493	0.223	0	0.27 ± 0.22	1.451	0.23	0	0.27 ± 0.22	1.499	0.222	0	0.27 ± 0.22	1.449	0.23	0	0.18 ± 0.13	1.842	0.176	0	0
	131	P20851	C4BPB	ALLAFQESK	0.29 ± 0.20	2.093	0.149	0	0.29 ± 0.20	2.095	0.149	0	0.29 ± 0.20	2.094	0.149	0	0.29 ± 0.20	2.113	0.147	0	0.29 ± 0.20	2.115	0.147	0	0.28 ± 0.20	2.037	0.155	0	0.18 ± 0.12	2.346	0.134	0	0
	132	P01011	AACT	ADLSGITGAR	0.24 ± 0.19	1.611	0.208	0	0.25 ± 0.19	1.623	0.206	0	0.25 ± 0.19	1.631	0.205	0	0.24 ± 0.19	1.619	0.207	0	0.25 ± 0.19	1.627	0.205	0	0.25 ± 0.19	1.639	0.204	0	0.26 ± 0.18	2.106	0.148	0	0
	133	P01011	AACT	NLAVSQVVHK	0.36 ± 0.19	3.713	0.057	0	0.36 ± 0.19	3.723	0.057	0	0.36 ± 0.19	3.717	0.057	0	0.36 ± 0.19	3.742	0.056	0	0.36 ± 0.19	3.784	0.055	0	0.36 ± 0.19	3.758	0.056	0	0.26 ± 0.17	2.39	0.126	0	0
	134	P08185	CBG	AQLLQGLGFNLTER	0.40 ± 0.18	4.86	0.03	1	0.40 ± 0.18	4.865	0.03	1	0.40 ± 0.18	4.858	0.03	1	0.40 ± 0.18	4.856	0.03	1	0.40 ± 0.18	4.921	0.029	1	0.40 ± 0.18	4.832	0.03	1	0.20 ± 0.18	1.235	0.268	0	1
	135	P08185	CBG	ITQDAQLK	0.50 ± 0.15	11.353	0.001	1	0.50 ± 0.15	11.359	0.001	1	0.50 ± 0.15	11.343	0.001	1	0.49 ± 0.15	11.182	0.001	1	0.50 ± 0.15	11.553	0.001	1	0.50 ± 0.15	11.443	0.001	1	0.17 ± 0.17	1	0.32	0	1
	136	P05546	HEP2	SVNDLYIQK	0.23 ± 0.19	1.5	0.224	0	0.23 ± 0.19	1.506	0.223	0	0.23 ± 0.19	1.539	0.218	0	0.23 ± 0.19	1.514	0.222	0	0.23 ± 0.19	1.504	0.223	0	0.23 ± 0.19	1.525	0.22	0	0.20 ± 0.18	1.237	0.268	0	0
	137	P05546	HEP2	QFPILLDFK	0.21 ± 0.19	1.172	0.282	0	0.21 ± 0.19	1.177	0.281	0	0.21 ± 0.19	1.197	0.277	0	0.21 ± 0.19	1.192	0.278	0	0.21 ± 0.19	1.18	0.28	0	0.21 ± 0.19	1.191	0.278	0	0.24 ± 0.18	1.853	0.177	0	0
	138	P05546	HEP2	TLEAQLTPR	0.29 ± 0.16	3.19	0.078	0	0.29 ± 0.16	3.197	0.078	0	0.29 ± 0.16	3.183	0.078	0	0.29 ± 0.16	3.202	0.077	0	0.29 ± 0.16	3.187	0.078	0	0.29 ± 0.16	3.245	0.075	0	0.22 ± 0.17	1.722	0.191	0	0
	139	P04278	SHBG	IALGGLLFPASNLR	0.07 ± 0.12	0.373	0.543	0	0.07 ± 0.12	0.366	0.547	0	0.07 ± 0.12	0.325	0.57	0	0.07 ± 0.12	0.304	0.583	0	0.07 ± 0.12	0.377	0.541	0	0.07 ± 0.12	0.379	0.54	0	0.09 ± 0.16	0.32	0.573	0	0
	140	P04278	SHBG	QAEISASAPTSLR	-0.07 ± 0.16	0.162	0.688	0	-0.06 ± 0.16	0.157	0.693	0	-0.07 ± 0.16	0.173	0.678	0	-0.08 ± 0.16	0.235	0.629	0	-0.07 ± 0.16	0.161	0.689	0	-0.06 ± 0.16	0.159	0.691	0	0.05 ± 0.18	0.067	0.797	0	0
	141	P04278	SHBG	LDVDQALNR	-0.02 ± 0.12	0.019	0.89	0	-0.02 ± 0.12	0.019	0.891	0	-0.02 ± 0.12	0.02	0.888	0	-0.02 ± 0.12	0.027	0.869	0	-0.02 ± 0.12	0.023	0.881	0	-0.02 ± 0.12	0.023	0.88	0	-0.01 ± 0.18	0.002	0.961	0	0
	142	P37802	TAGL2	QMEQISQFLQAAER	0.31 ± 0.18	3.105	0.082	0	0.31 ± 0.18	3.099	0.082	0	0.31 ± 0.18	3.105	0.082	0	0.31 ± 0.18	3.031	0.085	0	0.31 ± 0.18	3.049	0.084	0	0.31 ± 0.18	3.02	0.086	0	0.08 ± 0.17	0.24	0.625	0	0
	143	P37802	TAGL2	TLMNLGGLAVAR	0.48 ± 0.16	8.829	0.004	1	0.48 ± 0.16	8.838	0.004	1	0.48 ± 0.16	8.843	0.004	1	0.48 ± 0.16	8.701	0.005	1	0.48 ± 0.16	8.842	0.004	1	0.48 ± 0.16	8.834	0.004	1	0.05 ± 0.17	0.099	0.754	0	1
	144	P02787	TRFE	DGAGDVAFVK	0.31 ± 0.20	2.434	0.122	0	0.31 ± 0.20	2.479	0.118	0	0.31 ± 0.20	2.443	0.121	0	0.31 ± 0.20	2.429	0.122	0	0.31 ± 0.20	2.418	0.123	0	0.31 ± 0.20	2.442	0.121	0	0.26 ± 0.18	2.148	0.144	0	0
	145	P02787	TRFE	EGYYGYTGAFR	0.13 ± 0.22	0.344	0.558	0	0.13 ± 0.22	0.349	0.555	0	0.13 ± 0.22	0.34	0.56	0	0.12 ± 0.22	0.331	0.565	0	0.13 ± 0.22	0.337	0.562	0	0.13 ± 0.22	0.335	0.563	0	0.24 ± 0.17	1.91	0.169	0	0
	146	Q15582	BGH3	GDELADSALEIFK	-0.15 ± 0.21	0.55	0.459	0	-0.15 ± 0.21	0.542	0.462	0	-0.15 ± 0.21	0.55	0.459	0	-0.15 ± 0.21	0.514	0.474	0	-0.16 ± 0.21	0.58	0.447	0	-0.15 ± 0.21	0.548	0.46	0	0.22 ± 0.16	1.82	0.179	0	0
	147	Q9Y490	TLN1	GLAGAVSELLR	0.42 ± 0.16	6.828	0.011	1	0.42 ± 0.16	6.826	0.011	1	0.42 ± 0.16	6.837	0.011	1	0.42 ± 0.16	6.733	0.012	1	0.42 ± 0.16	6.866	0.011	1	0.42 ± 0.16	6.834	0.011	1	0.09 ± 0.17	0.317	0.574	0	1
	148	Q9Y490	TLN1	TLAESALQLLYTAK	0.48 ± 0.17	7.797	0.006	1	0.48 ± 0.17	7.793	0.006	1	0.48 ± 0.17	7.78	0.006	1	0.47 ± 0.17	7.655	0.007	1	0.48 ± 0.17	7.868	0.006	1	0.48 ± 0.17	7.751	0.006	1	-0.01 ± 0.17	0.004	0.952	0	1
	149	P22105	TENX	LQVVPVAANQR	0.16 ± 0.20	0.672	0.414	0	0.16 ± 0.20	0.672	0.414	0	0.16 ± 0.20	0.675	0.413	0	0.17 ± 0.20	0.681	0.411	0	0.15 ± 0.20	0.572	0.451	0	0.16 ± 0.20	0.621	0.433	0	0.14 ± 0.18	0.61	0.436	0	0
	150	P22105	TENX	ILISGLEPSTPYR	0.11 ± 0.21	0.257	0.613	0	0.11 ± 0.21	0.258	0.613	0	0.11 ± 0.21	0.246	0.621	0	0.11 ± 0.21	0.259	0.612	0	0.10 ± 0.22	0.23	0.632	0	0.10 ± 0.21	0.234	0.629	0	0.20 ± 0.17	1.453	0.23	0	0
	151	P22105	TENX	TLSPVLESPR	0.16 ± 0.22	0.528	0.469	0	0.16 ± 0.22	0.536	0.466	0	0.16 ± 0.22	0.541	0.464	0	0.16 ± 0.22	0.542	0.464	0	0.15 ± 0.22	0.494	0.484	0	0.16 ± 0.22	0.5	0.481	0	0.17 ± 0.18	0.949	0.331	0	0
	152	P67936	TPM4	TIDDLEEK	0.07 ± 0.20	0.107	0.746	0	0.07 ± 0.20	0.119	0.733	0	0.06 ± 0.20	0.091	0.765	0	0.07 ± 0.20	0.109	0.743	0	0.07 ± 0.20	0.129	0.722	0	0.07 ± 0.20	0.105	0.747	0	0.12 ± 0.16	0.563	0.454	0	0
	153	P18206	VINC	ELLPVLISAMK	0.53 ± 0.18	8.392	0.005	1	0.53 ± 0.18	8.354	0.005	1	0.52 ± 0.18	8.416	0.005	1	0.52 ± 0.18	8.21	0.005	1	0.52 ± 0.18	8.369	0.005	1	0.52 ± 0.18	8.391	0.005	1	0.07 ± 0.17	0.188	0.666	0	1
	154	P04004	VTNC	FEDGVLDPDYPR	0.14 ± 0.22	0.392	0.532	0	0.14 ± 0.22	0.385	0.535	0	0.14 ± 0.22	0.388	0.534	0	0.14 ± 0.22	0.401	0.527	0	0.14 ± 0.22	0.396	0.53	0	0.14 ± 0.22	0.387	0.535	0	0.20 ± 0.16	1.523	0.219	0	0
	155	P04004	VTNC	QPQFISR	0.38 ± 0.18	4.413	0.038	1	0.38 ± 0.18	4.395	0.039	1	0.38 ± 0.18	4.406	0.039	1	0.38 ± 0.18	4.421	0.038	1	0.38 ± 0.18	4.469	0.037	1	0.38 ± 0.18	4.425	0.038	1	0.35 ± 0.17	4.175	0.042	1	2
	156	O75083	WDR1	DYSGQGVVK	0.25 ± 0.18	1.857	0.18	0	0.25 ± 0.18	1.879	0.178	0	0.25 ± 0.18	1.922	0.173	0	0.25 ± 0.18	1.884	0.177	0	0.25 ± 0.18	1.841	0.182	0	0.25 ± 0.18	1.895	0.176	0	0.01 ± 0.17	0.005	0.943	0	0
	157	P63104	1433Z	SVTEQGAELSNEER	0.22 ± 0.19	1.398	0.241	0	0.22 ± 0.19	1.395	0.242	0	0.22 ± 0.19	1.405	0.24	0	0.22 ± 0.19	1.384	0.244	0	0.22 ± 0.19	1.376	0.245	0	0.22 ± 0.19	1.39	0.243	0	0.37 ± 0.17	4.67	0.032	1	1
	158	P63104	1433Z	FLIPNASQAESK	0.46 ± 0.18	6.685	0.012	1	0.46 ± 0.18	6.699	0.012	1	0.46 ± 0.18	6.725	0.012	1	0.46 ± 0.18	6.656	0.013	1	0.46 ± 0.18	6.748	0.012	1	0.46 ± 0.18	6.739	0.012	1	0.12 ± 0.17	0.513	0.475	0	1
		Statistically significant differences were anlyzed by linear mixed effect analysis. Bold face means statistically significant adjusted p-value for multiple comparison by using Benjamini-Hochberg FDR. Acute VPAR : Patient in acute mood state (depression or (hypo)mania) and Alda A score of valproate >= 5 Acute VPANR : Patient in acute mood state (depression or (hypo)mania) and Alda A score of valpr…
