# Supplementary material for: Integrated proteomic and genomic analysis to identify predictive biomarkers for valproate response in bipolar disorder: a 6-month follow-up study
Source: Int J Bipolar Disord. 2024 May 17;12:19. doi: 10.1186/s40345-024-00342-x (PMC11101393; doi:10.1186/s40345-024-00342-x)
Supplement: Supplementary file 4 — Supplementary Material 4. [file 40345_2024_342_MOESM4_ESM.xlsx]

## Sheet: Suppl table 4-1_VPA_ANOVA_disco
		Supplementary Table 4-1. Differentially expressed peptides identified by LC-MRM analysis between Stable VPAR, Acute VPAR, and Acute VPANR in discovery dataset.
					T0 (Baseline)							T1 (8 ± 2wks)					T2 (6 ± 1 months)
					Mean difference			F-statistics	p-value	post_hoc (Tukey's HSD)		Mean difference	Student'st	p-value			Mean difference	Mann-Whiteney U	p-value
		UniProt accession number	Protein Symbol	Peptide	Stable VPAR-Acute VPAR	Stable VPAR-Acute VPANR	Acute VPAR-Acute VPANR					Acute VPAR -Acute VPANR					Acute VPAR -Acute VPANR
	1	Q9UGM5	FETUB	AIFYMNNPSR	-0.0261311	0.00963735	0.0357685	0.021	0.979			-0.0354279	-0.12	0.905			-0.891748	192	0.039	Acute VPAR <Acute VPANR
	2	Q9UGM5	FETUB	LVVLPFPK	-0.122891	-0.0420661	0.0808248	0.334	0.717			-0.0318304	-0.097	0.923			-0.779824	184	0.027	Acute VPAR <Acute VPANR
	3	P05452	TETN	LDTLAQEVALLK	0.0314506	0.0991332	0.0676826	0.227	0.798			0.0223886	0.059	0.953			-0.0155277	295.5	0.782
	4	P21333	FLNA	AGVAPLQVK	-0.173655	-0.0760604	0.0975942	0.747	0.475			-0.137791	-0.52	0.604			-0.585407	231.5	0.17
	5	P02748	CO9	LSPIYNLVPVK	-0.265477	-0.160871	0.104606	1.274	0.283			-0.193637	-0.701	0.485			-0.252137	257	0.353
	6	P10643	CO7	AASGTQNNVLR	0.110108	0.287645	0.177537	1.051	0.352			0.0676633	0.225	0.823			-0.0664341	302.5	0.874
	7	P06396	GELS	HVVPNEVVVQR	-0.112546	0.348993	0.461539	2.224	0.112			0.208175	0.732	0.466			-0.152176	286	0.665
	8	P06396	GELS	EGGQTAPASTR	-0.113083	0.130835	0.243918	0.504	0.605			0.134249	0.558	0.578			0.189495	264	0.419
	9	P06396	GELS	TGAQELLR	0.0810302	0.201136	0.120105	1.018	0.364			0.0688436	0.185	0.854			0.0323692	306	0.924
	10	P06727	APOA4	LEPYADQLR	-0.0494264	0.295583	0.34501	1.177	0.311			0.349454	1.252	0.214			-0.283437	259	0.371
	11	P06727	APOA4	ISASAEELR	-0.0153621	0.186686	0.202048	0.472	0.625			0.355157	1.155	0.251			-0.284476	243	0.242
	12	P06727	APOA4	LAPLAEDVR	-0.0794944	0.150119	0.229613	0.578	0.562			0.383168	1.317	0.191			-0.266807	258	0.362
	13	P10645	CMGA	ELQDLALQGAK	-0.160734	0.0970109	0.257745	0.77	0.465			0.2177	0.939	0.351			-0.154049	296.5	0.796
	14	P10645	CMGA	SGELEQEEER	-0.109418	0.186317	0.295735	0.927	0.398			-0.0863311	-0.465	0.643			0.124982	293.5	0.756
	15	P07225	PROS	VYFAGFPR	0.00718984	0.279905	0.272715	0.877	0.418			-0.326867	-0.932	0.361			-0.344004	255	0.336
	16	P07225	PROS	QLAVLDK	0.150858	0.312695	0.161837	1.055	0.35			-0.229596	-0.676	0.506			-0.52251	212	0.087
	17	P01009	A1AT	SVLGQLGITK	-0.675206	0.00231996	0.677526	10.858	<0.001	Stable VPAR, Acute VPANR < Acute VPAR		0.122071	0.415	0.679			-0.207554	276	0.546
	18	P01009	A1AT	AVLTIDEK	0.0206196	0.193372	0.172752	0.678	0.509			0.0920643	0.291	0.772			-0.116326	309	0.964
	19	P02647	APOA1	DYVSQFEGSALGK	0.0894678	0.177551	0.0880831	0.406	0.667			-0.064526	-0.244	0.808			-0.0693968	287	0.677
	20	P02647	APOA1	LLDNWDSVTSTFSK	-0.234447	0.24233	0.476777	2.315	0.102			0.119107	0.444	0.658			-0.103027	262	0.398
	21	P02647	APOA1	QGLLPVLESFK	-0.131698	0.162177	0.293875	0.933	0.395			0.135256	0.508	0.613			-0.0911637	309	0.966
	22	P02652	APOA2	SPELQAEAK	0.208513	0.651712	0.443199	4.192	0.017	Stable VPAR > Acute VPANR		-0.0405021	-0.134	0.894			0.205433	281	0.604
	23	P02652	APOA2	EQLTPLIK	0.442986	0.661774	0.218788	5.425	0.005	Stable VPAR > Acute VPAR, Acute VPANR		-0.0986384	-0.306	0.762			0.132889	299	0.832
	24	P04114	APOB	SVSLPSLDPASAK	0.137077	0.297176	0.1601	0.822	0.441			-0.00390793	-0.014	0.989			-0.230884	290	0.715
	25	P04114	APOB	TEVIPPLIENR	0.0736116	0.243334	0.169722	0.526	0.592			-0.0202177	-0.069	0.945			-0.264183	283.5	0.63
	26	P04114	APOB	GVISIPR	0.436564	0.278558	-0.158006	3.123	0.047	Stable VPAR > Acute VPAR		0.00258276	0.011	0.991			-0.611748	200	0.054
	27	P05090	APOD	IPTTFENGR	0.136633	0.328505	0.191872	1.535	0.219			0.23449	0.715	0.476			0.132974	293	0.751
	28	P05090	APOD	NILTSNNIDVK	0.107829	0.243311	0.135482	1.134	0.324			-0.0159969	-0.051	0.959			0.1686	304	0.896
	29	P08519	APOA	GTLSTTITGR	0.100466	-0.429205	-0.529671	2.443	0.09			-0.0636893	-0.256	0.799			0.150998	309.5	0.968
	30	P23560	BDNF	QYFYETK	-0.330153	-0.00803475	0.322118	2.813	0.063			0.284478	0.861	0.392			0.00614618	285	0.649
	31	P00450	CERU	ALYLQYTDETFR	0.0182796	0.371716	0.353436	1.398	0.25			0.111043	0.393	0.696			-0.454864	239	0.215
	32	P00450	CERU	DIFTGLIGPMK	-0.0250697	-0.0534398	-0.0283702	0.098	0.907			-0.0746383	-0.188	0.851			-0.525365	263.5	0.411
	33	P00450	CERU	DDEEFIESNK	0.296933	0.292323	-0.00460959	1.201	0.303			0.0486773	0.185	0.854			-0.0946583	283.5	0.631
	34	P09341	GROA	NIQSVNVK	-0.262827	-0.276679	-0.0138514	1.871	0.157			0.000801053	0.003	0.998			0.0255147	245.5	0.258
	35	P02790	HEMO	QGHNSVFLIK	0.300336	0.350615	0.0502785	2.306	0.103			-0.205753	-0.761	0.449			-0.695181	206	0.069
	36	P02790	HEMO	GGYTLVSGYPK	-0.240835	-0.00442159	0.236413	1.322	0.269			0.0101416	0.039	0.969			-0.153272	307	0.939
	37	P02790	HEMO	LHIMAGR	0.162021	0.22689	0.0648693	0.802	0.45			-0.218024	-0.778	0.439			-0.509172	242	0.235
	38	Q14624	ITIH4	FAHTVVTSR	0.156781	0.471495	0.314714	2.158	0.119			0.22701	0.84	0.403			-0.219055	264	0.419
	39	Q14624	ITIH4	ILDDLSPR	0.0141363	0.254237	0.240101	0.71	0.493			0.101766	0.347	0.73			-0.12276	295	0.776
	40	Q14624	ITIH4	GSEMVVAGK	-0.0437745	0.413334	0.457108	1.916	0.151			0.228506	0.871	0.386			-0.258308	277	0.558
	41	Q14624	ITIH4	ETLFSVMPGLK	-0.351614	0.0897794	0.441394	3.003	0.052			0.176339	0.622	0.535			-0.244893	274.5	0.525
	42	P03971	MIS	ELSVDLR	0.137348	0.138779	0.00143065	0.372	0.69			0.209936	0.899	0.371			0.601714	256.5	0.346
	43	P03971	MIS	YGNHVVLLLK	1.41286	1.37569	-0.0371723	44.245	<0.001	Stable VPAR > Acute VPAR,Acute VPANR		0.119136	0.618	0.538			0.0424837	307	0.937
	44	P14174	MIF	LLCGLLAER	-0.122588	-0.295764	-0.173176	0.73	0.484			-0.697145	-2.281	0.033	Acute VPAR <Acute VPANR		-0.262509	256	0.342
	45	P80511	S10AC	ELANTIK	0.0047224	-0.021892	-0.0266144	0.008	0.992			-0.395794	-1.962	0.053			0.45629	258.5	0.364
	46	P02743	SAMP	VFVFPR	0.0772358	0.460663	0.383427	2.967	0.054	Stable VPAR > Acute VPANR		-0.0278481	-0.097	0.923			-0.288651	212	0.087
	47	P02743	SAMP	VGEYSLYIGR	-0.116601	0.360949	0.47755	1.883	0.156			-0.0117405	-0.045	0.964			-0.431391	228	0.152
	48	P02743	SAMP	QGYFVEAQPK	0.00331077	0.294433	0.291122	0.873	0.42			-0.019071	-0.073	0.942			-0.498193	205	0.067
	49	P08254	MMP3	DLVFIFK	0.0690248	0.277054	0.208029	0.753	0.472			-0.685939	-1.276	0.215			-0.0411152	270.5	0.482
	50	P01023	A2MG	TEHPFTVEEFVLPK	0.119752	-0.0322253	-0.151978	0.525	0.592			-0.0408476	-0.147	0.883			-0.276544	288	0.69
	51	P01023	A2MG	QGIPFFGQVR	-0.448756	-0.162506	0.28625	3.597	0.03	Stable VPAR < Acute VPAR		0.108099	0.436	0.664			-0.383825	220	0.116
	52	P51884	LUM	ILGPLSYSK	0.146917	0.490588	0.34367	2.22	0.112			0.520143	1.732	0.087			-0.00823884	287	0.677
	53	Q86UX7	URP2	LTQLYEQAR	0.43126	0.434602	0.00334199	5.84	0.004	Stable VPAR > Acute VPAR		-0.584887	-1.165	0.257			-0.131743	280	0.589
	54	P02774	VTDB	HLSLLTTLSNR	-0.189426	0.270372	0.459798	2.752	0.067			0.00993096	0.031	0.975			-0.529011	235	0.191
	55	Q08380	LG3BP	ASHEEVEGLVEK	-0.193922	-0.0579779	0.135944	0.933	0.395			0.0111185	0.037	0.971			-0.157409	299.5	0.834
	56	P12259	FA5	SQHLDNFSNQIGK	-0.0194936	0.464293	0.483787	3.231	0.042	Acute VPAR > Acute VPANR		0.260511	0.813	0.419			-0.174744	311	0.99
	57	P12259	FA5	NFFNPPIISR	0.091515	0.378767	0.287252	1.572	0.211			0.0571486	0.194	0.847			-0.37351	256.5	0.346
	58	P04275	VWF	VIVIPVGIGPHANLK	-0.567096	-0.172868	0.394228	5.181	0.007	Stable VPAR < Acute VPAR		0.108565	0.696	0.489			-1.07047	243	0.24
	59	P04275	VWF	EAPDLVLQR	-0.420546	-0.0737731	0.346772	3.583	0.03	Stable VPAR < Acute VPAR		-0.0225855	-0.1	0.92			-1.08936	220.5	0.117
	60	P04275	VWF	VTVFPIGIGDR	-0.456071	-0.179627	0.276444	5.986	0.003	Stable VPAR < Acute VPAR		0.00162808	0.006	0.996			-0.743797	238	0.207
	61	P04275	VWF	ILAGPAGDSNVVK	-0.474647	0.105869	0.580516	5.351	0.006	Stable VPAR,Acute VPANR < Acute VPAR		0.0693757	0.339	0.735			-1.17501	199.5	0.053
	62	P01042	KNG1	TVGSDTFYSFK	0.192974	0.43325	0.240275	3.352	0.037	Stable VPAR > Acute VPANR		0.0880686	0.251	0.802			-0.250029	270	0.479
	63	P01042	KNG1	QVVAGLNFR	0.411299	0.521608	0.110309	4.166	0.017	Stable VPAR > Acute VPAR		-0.0667496	-0.254	0.8			-0.334156	244	0.249
	64	P55058	PLTP	AGALQLLLVGDK	0.0592676	0.222801	0.163533	0.797	0.453			0.424655	1.231	0.222			0.407038	247	0.269
	65	P05154	IPSP	TLYLADTFPTNFR	-0.0251259	0.0991709	0.124297	0.204	0.816			-0.135119	-0.364	0.717			-0.224816	264	0.416
	66	P05154	IPSP	EDQYHYLLDR	-0.0373399	0.0407096	0.0780495	0.079	0.924			-0.251523	-0.898	0.372			-0.308885	275.5	0.538
	67	P05154	IPSP	FSIEGSYQLEK	0.0419921	0.266665	0.224673	0.686	0.505			0.0274986	0.089	0.93			-0.478887	212	0.086
	68	P00748	FA12	TEQAAVAR	0.251519	0.363916	0.112397	1.687	0.188			-0.0113661	-0.047	0.963			-0.237907	258	0.362
	69	P00748	FA12	VVGGLVALR	-0.0898372	0.155644	0.245481	0.661	0.518			-0.0577706	-0.21	0.834			-0.268418	258	0.361
	70	Q04756	HGFA	VANYVDWINDR	-0.0875654	0.227353	0.314918	0.966	0.383			-0.0605579	-0.229	0.82			-0.121413	279.5	0.583
	71	P03952	KLKB1	DSVTGTLPK	0.208318	0.481315	0.272997	3.726	0.026	Stable VPAR > Acute VPANR		0.209199	0.663	0.509			-0.54457	226.5	0.144
	72	P03952	KLKB1	TGAVSGHSLK	0.234219	0.52865	0.294431	2.993	0.053			0.177163	0.68	0.499			-0.240667	272	0.502
	73	P03952	KLKB1	YSPGGTPTAIK	0.0991689	0.487574	0.388405	2.683	0.071			0.138803	0.47	0.64			-0.209254	288	0.688
	74	P00742	FA10	TGIVSGFGR	0.366591	0.243	-0.123592	2.606	0.077			-0.508287	-1.482	0.151			-0.336758	208	0.074
	75	Q13103	SPP24	VNSQSLSPYLFR	-0.061961	0.659562	0.721523	4.759	0.01	Stable VPAR,Acute VPAR > Acute VPANR		0.569814	2.18	0.032	Acute VPAR >Acute VPANR		-0.37004	234.5	0.186
	76	Q13103	SPP24	VSAQQVQGVHAR	0.133755	0.374085	0.24033	5.061	0.007	Stable VPAR > Acute VPANR		0.0014375	0.012	0.99			-0.0656367	242.5	0.237
	77	P20742	PZP	ATVLNYLPK	-0.0555873	-0.0950285	-0.0394412	0.097	0.907			0.0650521	0.253	0.801			-0.344727	228	0.153
	78	P20742	PZP	SSGSLLNNAIK	0.222573	0.179327	-0.0432458	1.504	0.225			-0.116793	-0.345	0.731			-0.454726	236	0.195
	79	P20742	PZP	YGAATFTR	-0.405063	-0.0821652	0.322897	3.12	0.047	Stable VPAR < Acute VPAR		0.119454	0.472	0.638			-0.260917	255	0.336
	80	P04406	G3P	VIPELNGK	-0.151225	0.109141	0.260366	1.319	0.27			-0.00478668	-0.015	0.988			-0.116055	291	0.725
	81	Q16610	ECM1	NVALVSGDTENAK	-0.0593376	0.221722	0.281059	2.327	0.101			0.00971584	0.027	0.979			-0.0100042	283	0.625
	82	P02654	APOC1	EFGNTLEDK	0.0634917	-0.180566	-0.244058	2.106	0.125			-0.186939	-0.465	0.643			-0.24732	252.5	0.312
	83	P18428	LBP	LAEGFPLPLLK	0.101508	0.0458818	-0.0556263	0.783	0.459			-0.312923	-0.849	0.398			-0.383884	290	0.712
	84	P43251	BTD	LSSGLVTAALYGR	-0.0464601	0.249533	0.295993	0.88	0.417			-0.11268	-0.401	0.69			-0.251436	253	0.317
	85	Q9UHG3	PCYOX	YQSHDYAFSSVEK	0.260853	0.403051	0.142198	1.773	0.173			-0.294941	-0.957	0.341			-0.117914	291.5	0.731
	86	P06276	CHLE	NIAAFGGNPK	-0.0657228	0.0689237	0.134646	0.221	0.802			0.247324	0.934	0.353			-0.10464	302	0.869
	87	P06276	CHLE	IFFPGVSEFGK	0.0591919	0.0160376	-0.0431544	0.156	0.856			-0.102575	-0.276	0.783			-0.282034	307	0.936
	88	P06276	CHLE	FWTSFFPK	0.168831	0.307749	0.138919	1.224	0.297			-0.0470854	-0.163	0.871			-0.299532	269.5	0.471
	89	P26927	HGFL	SPLNDFQVLR	0.0592948	0.446278	0.386983	2.417	0.092			0.161658	0.463	0.645			-0.206954	248.5	0.281
	90	P04217	A1BG	HQFLLTGDTQGR	-0.0517377	0.239919	0.291657	1.008	0.367			0.086665	0.302	0.763			0.03039	299	0.832
	91	P04217	A1BG	SGLSTGWTQLSK	0.0276744	0.381332	0.353658	1.29	0.278			0.0450607	0.156	0.877			0.189106	300	0.845
	92	P04217	A1BG	ATWSGAVLAGR	0.33291	0.506636	0.173726	3.234	0.042			0.163338	0.558	0.578			-0.130922	270	0.48
	93	P01019	ANGT	DPTFIPAPIQAK	0.0980463	0.368824	0.270778	2.493	0.086			0.14658	0.406	0.686			-0.665443	233	0.178
	94	P01019	ANGT	ALQDQLVLVAAK	-0.0169037	0.178623	0.195527	0.714	0.491			-0.0279226	-0.074	0.942			-0.311977	285	0.653
	95	P61769	B2MG	VNHVTLSQPK	0.111588	0.244812	0.133225	0.594	0.553			0.139604	0.51	0.611			-0.436701	251.5	0.303
	96	P01024	CO3	LVAYYTLIGASGQR	0.122573	0.359786	0.237213	1.333	0.266			-0.043194	-0.161	0.872			-0.345744	264	0.419
	97	P01024	CO3	IHWESASLLR	-0.0492237	0.288137	0.337361	1.097	0.336			0.0214237	0.084	0.933			-0.129645	296	0.792
	98	O00533	NCHL1	VIAVNEVGR	-0.250798	0.262673	0.513471	2.217	0.112			0.389346	1.395	0.167			0.65152	185	0.028	Acute VPAR >Acute VPANR
	99	P49747	COMP	DTDLDGFPDEK	0.231976	-0.0940997	-0.326076	1.532	0.219			-0.471615	-1.826	0.071			-0.192067	283	0.628
	100	P00488	F13A	VEYVIGR	0.018808	0.0480798	0.0292718	0.051	0.951			-0.153685	-0.42	0.676			-0.369698	234.5	0.186
	101	P00488	F13A	GTYIPVPIVSELQSGK	-0.188534	-0.00761247	0.180921	0.857	0.427			-0.0430157	-0.135	0.893			-0.269982	267	0.449
	102	Q9NPH3	IL1AP	VAFPLEVVQK	-0.0772159	0.285075	0.362291	1.44	0.24			0.00105799	0.003	0.997			0.105237	299	0.83
	103	Q06033	ITIH3	EVSFDVELPK	-0.0303708	-0.0563621	-0.0259913	0.076	0.927			0.0607661	0.183	0.855			-0.112134	279	0.578
	104	Q06033	ITIH3	GISMLNK	-0.140428	0.128746	0.269174	0.709	0.494			0.313833	1.366	0.176			-0.0358257	294	0.764
	105	Q06033	ITIH3	DYIFGNYIER	-0.118808	0.0161507	0.134958	0.516	0.598			0.118397	0.376	0.708			-0.17296	310	0.98
	106	P04180	LCAT	SSGLVSNAPGVQIR	-0.0331688	0.241387	0.274556	0.82	0.442			-0.099113	-0.367	0.715			-0.253907	266	0.439
	107	P61626	LYSC	WESGYNTR	0.173159	-0.252285	-0.425444	1.856	0.16			-0.539241	-2.004	0.048	Acute VPAR <Acute VPANR		-0.432613	242	0.234
	108	O00187	MASP2	WPEPVFGR	0.109751	0.381455	0.271704	1.448	0.238			0.180749	0.642	0.523			0.0959517	298	0.816
	109	P11226	MBL2	FQASVATPR	-0.574915	-0.452084	0.122831	6.313	0.002	Stable VPAR < Acute VPAR		0.513849	2.054	0.043	Acute VPAR >Acute VPANR		0.0769882	297	0.806
	110	P11226	MBL2	EEAFLGITDEK	-0.132382	0.107009	0.239391	0.604	0.548			0.309309	1.123	0.265			0.32499	237.5	0.204
	111	P11226	MBL2	TEGQFVDLTGNR	-0.0172068	0.194507	0.211714	0.365	0.695			-0.0886478	-0.367	0.714			-0.147106	265	0.426
	112	P40925	MDHC	GEFVTTVQQR	0.365378	0.0818561	-0.283522	3.126	0.047	Stable VPAR > Acute VPAR		-0.329291	-1.202	0.233			-0.300435	309	0.963
	113	O60462	NRP2	DGDSESADLLGK	0.13138	-0.408344	-0.539724	2.901	0.058	Acute VPAR < Acute VPANR		-0.499458	-1.15	0.262			0.114656	270.5	0.483
	114	P19652	A1AG2	TEDTIFLR	0.215259	0.317641	0.102383	4.248	0.016	Stable VPAR > Acute VPAR,Acute VPANR		-0.303335	-0.836	0.406			-0.306193	273	0.511
	115	P02763	A1AG1	SDVVYTDWK	0.682043	0.717169	0.0351257	14.603	<0.001	Stable VPAR > Acute VPAR,Acute VPANR		-0.329512	-1.178	0.242			-0.510275	257	0.353
	116	Q96PD5	PGRP2	TFTLLDPK	-0.199491	0.154278	0.353769	1.583	0.209			-0.00335247	-0.011	0.991			-0.149863	299	0.832
	117	Q96PD5	PGRP2	WGAAPYR	0.263123	0.230732	-0.0323911	1.508	0.225			-0.0203885	-0.078	0.938			0.212778	280	0.591
	118	P14618	KPYM	LDIDSPPITAR	-0.11292	0.0872584	0.200179	1.091	0.338			-0.308183	-0.836	0.406			-0.256496	242	0.233
	119	P62937	PPIA	VSFELFADK	0.582704	0.624045	0.0413407	6.537	0.002	Stable VPAR > Acute VPAR,Acute VPANR		-0.367261	-1.327	0.188			0.298477	235	0.189
	120	P62937	PPIA	FEDENFILK	-0.133201	-0.299272	-0.166071	1.019	0.363			-0.0177901	-0.067	0.947			0.145496	303.5	0.889
	121	P32119	PRDX2	QITVNDLPVGR	-0.176222	-0.212095	-0.0358731	0.706	0.495			0.224364	1.344	0.182			0.383294	213	0.09
	122	P22891	PROZ	APDLQDLPWQVK	-0.436819	0.0434709	0.48029	6.576	0.002	Stable VPAR,Acute VPANR < Acute VPAR		0.0535464	0.174	0.862			-0.0381292	262	0.397
	123	P22891	PROZ	DFAEHLLIPR	0.0258393	-0.0845028	-0.110342	0.181	0.835			0.0097592	0.031	0.976			-0.247879	286.5	0.668
	124	O00391	QSOX1	DTGAALLAESR	0.273423	-0.194253	-0.467677	2.299	0.104			0.231644	0.888	0.377			-0.124706	304.5	0.902
	125	P61224	RAP1B	LVVLGSGGVGK	-0.174077	-0.167578	0.00649883	0.77	0.465			-0.84878	-1.977	0.061			-0.718	187	0.031	Acute VPAR <Acute VPANR
	126	P06702	S10A9	LTWASHEK	-0.0685481	0.0177642	0.0863122	0.162	0.85			0.0405706	0.153	0.879			0.0878945	285	0.651
	127	P14151	LYAM1	DNYTDLVAIQNK	0.374253	0.437282	0.0630293	3.422	0.035			-0.387188	-1.347	0.191			0.33787	246	0.262
	128	P02741	CRP	AFVFPK	0.37254	0.289367	-0.0831731	3.782	0.025	Stable VPAR > Acute VPAR		-0.532348	-1.868	0.076			-0.658345	244.5	0.251
	129	P02741	CRP	ESDTSYVSLK	0.341875	0.405354	0.0634786	6.086	0.003	Stable VPAR > Acute VPAR,Acute VPANR		-0.227055	-0.923	0.365			-0.979366	283	0.626
	130	P04003	C4BPA	QSSSYSFFK	-0.0704413	0.0968437	0.167285	0.604	0.548			-0.271275	-0.773	0.441			-0.320733	249.5	0.288
	131	P20851	C4BPB	ALLAFQESK	0.648404	0.70468	0.0562752	10.262	<0.001	Stable VPAR > Acute VPAR,Acute VPANR		-0.256712	-0.909	0.366			-0.475553	225	0.137
	132	P01011	AACT	ADLSGITGAR	-0.0848379	0.149312	0.23415	0.502	0.606			-0.0594627	-0.224	0.824			-0.219168	302	0.872
	133	P01011	AACT	NLAVSQVVHK	-0.0204083	0.292314	0.312722	0.886	0.414			-0.0958869	-0.355	0.723			-0.331329	270	0.48
	134	P08185	CBG	AQLLQGLGFNLTER	0.123123	0.48142	0.358297	1.848	0.161			-0.196017	-0.779	0.438			-0.355867	248	0.277
	135	P08185	CBG	ITQDAQLK	-0.32803	0.39425	0.72228	5.573	0.005	Acute VPAR > Acute VPANR		0.41154	1.717	0.09			-0.299885	252	0.31
	136	P05546	HEP2	SVNDLYIQK	0.0362298	0.265414	0.229184	0.683	0.506			-0.0166209	-0.059	0.953			-0.235719	272	0.5
	137	P05546	HEP2	QFPILLDFK	0.0527104	0.247286	0.194576	0.625	0.537			-0.0400299	-0.14	0.889			-0.213761	281	0.604
	138	P05546	HEP2	TLEAQLTPR	0.043684	0.292478	0.248794	0.914	0.403			-0.0879751	-0.325	0.746			-0.277885	273	0.513
	139	P04278	SHBG	IALGGLLFPASNLR	-0.377359	-0.118776	0.258583	2.806	0.063			0.334595	1.255	0.213			0.235197	271	0.491
	140	P04278	SHBG	QAEISASAPTSLR	-0.208359	-0.234261	-0.0259021	1.251	0.289			0.0825529	0.313	0.755			0.156822	273	0.511
	141	P04278	SHBG	LDVDQALNR	-0.142079	0.021607	0.163686	0.396	0.674			0.426229	1.441	0.153			0.28095	259.5	0.373
	142	P37802	TAGL2	QMEQISQFLQAAER	-0.314118	-0.168874	0.145244	2.143	0.121			-0.701683	-1.925	0.067			-0.335011	225.5	0.139
	143	P37802	TAGL2	TLMNLGGLAVAR	-0.124289	-0.0457271	0.0785624	0.43	0.651			-0.699956	-1.514	0.145			-0.808866	168	0.012	Acute VPAR <Acute VPANR
	144	P02787	TRFE	DGAGDVAFVK	-0.125204	0.158174	0.283378	1.069	0.346			0.0380874	0.136	0.892			-0.31714	268	0.459
	145	P02787	TRFE	EGYYGYTGAFR	0.203759	0.201231	-0.00252844	1.672	0.191			-0.0757365	-0.244	0.808			-0.25089	294	0.766
	146	Q15582	BGH3	GDELADSALEIFK	-0.530184	-0.999119	-0.468935	13.364	<0.001	Stable VPAR < Acute VPAR,Acute VPANR		-0.239441	-0.861	0.392			-0.138336	307	0.939
	147	Q9Y490	TLN1	GLAGAVSELLR	-0.255303	-0.00110803	0.254195	2.031	0.135			-0.455182	-1.008	0.325			-0.498299	221	0.121
	148	Q9Y490	TLN1	TLAESALQLLYTAK	-0.417052	-0.163717	0.253335	4.097	0.018	Stable VPAR < Acute VPAR		-0.395159	-1.659	0.101			-0.7278	198	0.05
	149	P22105	TENX	LQVVPVAANQR	-0.109214	0.304324	0.413539	1.772	0.173			0.464506	1.655	0.102			0.0528939	276	0.544
	150	P22105	TENX	ILISGLEPSTPYR	-0.249491	0.0735802	0.323071	1.907	0.152			0.298585	0.977	0.331			0.186051	266.5	0.441
	151	P22105	TENX	TLSPVLESPR	-0.168373	0.126401	0.294774	1.569	0.211			0.377581	1.118	0.267			-0.0416194	307.5	0.942
	152	P67936	TPM4	TIDDLEEK	0.24777	0.105914	-0.141856	1.376	0.256			-0.124468	-0.357	0.722			-0.174875	251.5	0.303
	153	P18206	VINC	ELLPVLISAMK	-0.411031	-0.162863	0.248168	3.792	0.025	Stable VPAR < Acute VPAR		-0.549672	-1.373	0.184			-0.767423	158.5	0.007	Acute VPAR <Acute VPANR
	154	P04004	VTNC	FEDGVLDPDYPR	0.0774077	0.0935777	0.01617	0.416	0.661			-0.14377	-0.41	0.683			-0.246893	311	0.993
	155	P04004	VTNC	QPQFISR	-0.0173426	0.271362	0.288705	0.906	0.406			-0.0417451	-0.15	0.881			-0.446563	244	0.249
	156	O75083	WDR1	DYSGQGVVK	-0.120492	-0.0102642	0.110228	0.594	0.553			-0.410222	-1.126	0.263			-0.322328	224	0.132
	157	P63104	1433Z	SVTEQGAELSNEER	-0.119709	-0.0691188	0.0505898	0.426	0.654			-0.574143	-1.173	0.254			-0.239256	300	0.843
	158	P63104	1433Z	FLIPNASQAESK	-0.285745	0.0446076	0.330353	2.348	0.099			-0.648958	-1.426	0.168			-0.440859	202	0.058
		Statistically significant differences were anlyzed by ANOVA (T0), independent student's t-test (T1) and Mann-Whiteny's U test (T2). Multiple comparison was performed by Tukey's HSD. Bold face means statistically significant adjusted p-value for multiple comparison by using Benjamini-Hochberg FDR. Stable-VPAR : Patient not in acute mood state and Alda A score of valproate >= 5 Acute-VPAR : Patient…

## Sheet: Suppl table 4-2_VPA_ANOVA_val
		Supplementary Table 4-2. Differentially expressed peptides identified by LC-MRM analysis between Acute VPAR, and Acute VPANR in validation dataset
					Baseline				T1 (8 ± 2wks)				T2 (6 ± 1 months)
						Student'st	p-value		Mean difference	Student'st	p-value		Mean difference	Mann-Whiteney U	p-value
		UniProt accession number	Protein Symbol	Peptide	Acute VPAR-Acute VPANR				Acute VPAR -Acute VPANR				Acute VPAR -Acute VPANR
	1	Q9UGM5	FETUB	AIFYMNNPSR	0.145843	0.684	0.496		0.0299109	0.206	0.8		-0.633486	149.5	0.014
	2	Q9UGM5	FETUB	LVVLPFPK	0.0118029	0.054	0.957		0.0385372	0.233	0.816		-0.576924	153.5	0.018
	3	P05452	TETN	LDTLAQEVALLK	-0.0702053	-0.322	0.749		-0.182515	-0.975	0.333		-0.617034	192	0.127
	4	P21333	FLNA	AGVAPLQVK	-0.0123093	-0.055	0.957		0.0953761	0.434	0.665		0.293007	224.5	0.407
	5	P02748	CO9	LSPIYNLVPVK	0.0520044	0.238	0.813		-0.157138	-0.723	0.472		-0.3432	183	0.086
	6	P10643	CO7	AASGTQNNVLR	-0.1316	-0.645	0.521		-0.0695478	-0.318	0.752		-0.704405	176	0.061
	7	P06396	GELS	HVVPNEVVVQR	-0.00685676	-0.036	0.972		-0.0718287	-0.344	0.731		-0.543553	190	0.118
	8	P06396	GELS	EGGQTAPASTR	0.257234	1.384	0.171		-0.23912	-0.908	0.309		0.0651868	245	0.696
	9	P06396	GELS	TGAQELLR	-0.143428	-0.73	0.467		-0.147695	-0.79	0.432		-0.586591	197	0.158
	10	P06727	APOA4	LEPYADQLR	0.233763	1.247	0.217		-0.047951	-0.236	0.814		-0.173654	240	0.62
	11	P06727	APOA4	ISASAEELR	0.199276	1.059	0.293		-0.0498135	-0.234	0.816		-0.209338	228	0.45
	12	P06727	APOA4	LAPLAEDVR	0.211168	1.102	0.274		0.0486432	0.249	0.804		-0.187069	225.5	0.419
	13	P10645	CMGA	ELQDLALQGAK	0.432952	1.776	0.08		-0.221033	-1.03	0.306		-0.0761538	216.5	0.317
	14	P10645	CMGA	SGELEQEEER	0.00470916	0.022	0.983		-0.289226	-1.105	0.273		-0.526934	203.5	0.2
	15	P07225	PROS	VYFAGFPR	-0.0410827	-0.234	0.816		-0.141736	-0.917	0.362		-0.628784	181	0.078
	16	P07225	PROS	QLAVLDK	0.0511921	0.232	0.817		0.0576774	0.332	0.741		-0.218704	216	0.315
	17	P01009	A1AT	SVLGQLGITK	0.284905	1.415	0.161		0.0679801	0.392	0.696		-0.533867	188	0.108
	18	P01009	A1AT	AVLTIDEK	0.0102915	0.048	0.962		-0.0688623	-0.375	0.709		-0.586717	179	0.071
	19	P02647	APOA1	DYVSQFEGSALGK	0.106535	0.493	0.623		0.0550106	0.261	0.795		-0.512544	206	0.223
	20	P02647	APOA1	LLDNWDSVTSTFSK	0.150333	0.593	0.555		0.545604	2.863	0.006		0.125974	247	0.728
	21	P02647	APOA1	QGLLPVLESFK	0.131089	0.625	0.534		0.252344	1.161	0.25		-0.41334	201	0.185
	22	P02652	APOA2	SPELQAEAK	-0.00710746	-0.04	0.969		0.0204142	0.09	0.928		-0.23533	254	0.841
	23	P02652	APOA2	EQLTPLIK	-0.0498918	-0.288	0.775		0.0512882	0.232	0.818		-0.447799	221	0.369
	24	P04114	APOB	SVSLPSLDPASAK	0.0178929	0.092	0.927		0.097231	0.558	0.579		-0.441867	200	0.178
	25	P04114	APOB	TEVIPPLIENR	-0.0129198	-0.063	0.95		0.0498428	0.295	0.769		-0.467651	207	0.231
	26	P04114	APOB	GVISIPR	0.00929872	0.053	0.958		0.0588972	0.236	0.814		-0.442447	216	0.315
	27	P05090	APOD	IPTTFENGR	-0.0908902	-0.454	0.651		0.0800651	0.318	0.751		-0.399271	209.5	0.25
	28	P05090	APOD	NILTSNNIDVK	-0.0835064	-0.394	0.695		-0.197984	-0.854	0.396		-0.477143	212	0.273
	29	P08519	APOA	GTLSTTITGR	-0.137788	-0.817	0.417		-0.449299	-2.383	0.02		-0.29831	233	0.516
	30	P23560	BDNF	QYFYETK	-0.215285	-0.792	0.431		-0.124497	-0.535	0.595		-0.430845	206.5	0.225
	31	P00450	CERU	ALYLQYTDETFR	-0.0480183	-0.239	0.812		-0.00608527	-0.044	0.965		-0.55651	187	0.103
	32	P00450	CERU	DIFTGLIGPMK	-0.0652959	-0.333	0.74		-0.221462	-1.398	0.166		-0.723517	166.5	0.037
	33	P00450	CERU	DDEEFIESNK	0.139663	0.68	0.499		-0.353678	-1.746	0.085		-0.292009	211.5	0.268
	34	P09341	GROA	NIQSVNVK	0.114465	0.482	0.632		0.00725553	0.031	0.976		-0.163393	240.5	0.624
	35	P02790	HEMO	QGHNSVFLIK	0.111149	0.592	0.556		0.140614	0.808	0.422		-0.299788	206	0.223
	36	P02790	HEMO	GGYTLVSGYPK	-0.0887823	-0.401	0.69		-0.114371	-0.725	0.471		-0.558828	196	0.152
	37	P02790	HEMO	LHIMAGR	-0.0509164	-0.25	0.803		-0.00346954	-0.025	0.98		-0.624681	185	0.094
	38	Q14624	ITIH4	FAHTVVTSR	0.140599	0.673	0.503		-0.0934647	-0.451	0.654		-0.698135	164	0.033
	39	Q14624	ITIH4	ILDDLSPR	-0.0663759	-0.319	0.751		-0.0137649	-0.079	0.937		-0.659846	166	0.037
	40	Q14624	ITIH4	GSEMVVAGK	0.107445	0.448	0.656		0.141417	0.815	0.418		-0.450652	183	0.086
	41	Q14624	ITIH4	ETLFSVMPGLK	0.0423651	0.213	0.832		-0.0314299	-0.151	0.881		-0.634359	181	0.078
	42	P03971	MIS	ELSVDLR	-0.0846142	-0.532	0.596		0.026879	0.13	0.897		-0.533907	186	0.098
	43	P03971	MIS	YGNHVVLLLK	0.169241	0.819	0.415		0.150038	0.717	0.476		-0.164891	238	0.59
	44	P14174	MIF	LLCGLLAER	0.258297	1.297	0.199		-0.0401662	-0.173	0.863		-0.00205354	262.5	0.979
	45	P80511	S10AC	ELANTIK	-0.0220698	-0.13	0.897		0.2428	1.295	0.199		-0.255741	215	0.302
	46	P02743	SAMP	VFVFPR	-0.094587	-0.623	0.535		-0.0110385	-0.051	0.959		-0.562024	196.5	0.153
	47	P02743	SAMP	VGEYSLYIGR	-0.0800881	-0.507	0.614		-0.0419011	-0.187	0.852		-0.548198	203	0.199
	48	P02743	SAMP	QGYFVEAQPK	-0.0667832	-0.432	0.667		-0.0184497	-0.086	0.932		-0.551306	204	0.207
	49	P08254	MMP3	DLVFIFK	-0.0653645	-0.309	0.758		-0.449882	-2.064	0.043		-0.122336	245.5	0.7
	50	P01023	A2MG	TEHPFTVEEFVLPK	-0.111063	-0.507	0.613		-0.211375	-1.082	0.283		-0.630798	173	0.053
	51	P01023	A2MG	QGIPFFGQVR	-0.0794527	-0.378	0.706		-0.101135	-0.507	0.614		-0.705391	170	0.045
	52	P51884	LUM	ILGPLSYSK	-0.0124682	-0.058	0.954		0.114965	0.777	0.44		-0.515406	189	0.113
	53	Q86UX7	URP2	LTQLYEQAR	-0.026751	-0.131	0.896		-0.376271	-1.71	0.092		-0.416175	193	0.132
	54	P02774	VTDB	HLSLLTTLSNR	0.120274	0.502	0.617		-0.164999	-1.548	0.126		-0.539052	210	0.257
	55	Q08380	LG3BP	ASHEEVEGLVEK	-0.00281561	-0.016	0.987		-0.0728637	-0.379	0.706		-0.462311	188	0.108
	56	P12259	FA5	SQHLDNFSNQIGK	0.575225	3.195	0.002		-0.0280596	-0.123	0.902		-0.23085	209.5	0.25
	57	P12259	FA5	NFFNPPIISR	0.27167	1.42	0.16		-0.106693	-0.655	0.514		-0.68035	155	0.019
	58	P04275	VWF	VIVIPVGIGPHANLK	0.179562	0.935	0.353		0.234916	1.687	0.096		-0.258756	209	0.246
	59	P04275	VWF	EAPDLVLQR	0.127825	0.781	0.437		0.173055	1.208	0.231		-0.315621	187	0.102
	60	P04275	VWF	VTVFPIGIGDR	-0.0124654	-0.113	0.91		0.0627996	0.427	0.611		-0.504542	177.5	0.065
	61	P04275	VWF	ILAGPAGDSNVVK	0.0258829	0.2	0.842		0.0946804	0.712	0.479		-0.347384	189.5	0.114
	62	P01042	KNG1	TVGSDTFYSFK	-0.0195612	-0.095	0.925		-0.05966	-0.429	0.669		-0.559015	185	0.094
	63	P01042	KNG1	QVVAGLNFR	0.193462	0.954	0.343		0.0188551	0.129	0.897		-0.481682	165	0.035
	64	P55058	PLTP	AGALQLLLVGDK	-0.128465	-0.619	0.538		-0.380511	-1.573	0.12		-0.495141	199	0.169
	65	P05154	IPSP	TLYLADTFPTNFR	0.0237162	0.12	0.905		-0.0149918	-0.073	0.942		-0.570331	198	0.163
	66	P05154	IPSP	EDQYHYLLDR	-0.0128622	-0.071	0.944		-0.146281	-0.88	0.382		-0.408441	222	0.377
	67	P05154	IPSP	FSIEGSYQLEK	0.114814	0.607	0.546		0.137011	0.746	0.458		-0.512577	211.5	0.268
	68	P00748	FA12	TEQAAVAR	0.176291	0.803	0.425		0.121166	0.692	0.491		-0.273801	239	0.601
	69	P00748	FA12	VVGGLVALR	0.238569	1.097	0.232		0.0419532	0.245	0.807		-0.414808	218	0.336
	70	Q04756	HGFA	VANYVDWINDR	0.467599	2.386	0.02		0.323206	1.671	0.099		-0.223107	234	0.53
	71	P03952	KLKB1	DSVTGTLPK	0.0221616	0.102	0.919		-0.0648953	-0.458	0.648		-0.57307	185	0.094
	72	P03952	KLKB1	TGAVSGHSLK	0.111482	0.551	0.539		0.041793	0.31	0.758		-0.573227	173	0.052
	73	P03952	KLKB1	YSPGGTPTAIK	0.0137739	0.061	0.952		0.0416888	0.301	0.764		-0.582452	180.5	0.076
	74	P00742	FA10	TGIVSGFGR	0.142216	0.773	0.442		-0.0172012	-0.093	0.926		-0.43439	192	0.128
	75	Q13103	SPP24	VNSQSLSPYLFR	0.119497	0.539	0.592		0.0744094	0.432	0.667		-0.479291	209.5	0.25
	76	Q13103	SPP24	VSAQQVQGVHAR	0.281272	1.225	0.224		-0.0339844	-0.212	0.832		-0.591528	181.5	0.079
	77	P20742	PZP	ATVLNYLPK	-0.100481	-0.434	0.666		-0.105737	-0.621	0.537		-0.544367	180	0.075
	78	P20742	PZP	SSGSLLNNAIK	-0.0382453	-0.218	0.828		-0.135121	-0.518	0.606		-0.542757	180	0.075
	79	P20742	PZP	YGAATFTR	-0.0124762	-0.057	0.954		-0.199243	-0.892	0.375		-0.685094	175	0.059
	80	P04406	G3P	VIPELNGK	0.0635156	0.301	0.764		0.112743	0.616	0.54		-0.349168	211.5	0.268
	81	Q16610	ECM1	NVALVSGDTENAK	-0.0546048	-0.263	0.793		-0.154032	-0.788	0.433		-0.597196	179.5	0.072
	82	P02654	APOC1	EFGNTLEDK	-0.0965894	-0.455	0.651		-0.334714	-1.385	0.171		-0.372444	221	0.369
	83	P18428	LBP	LAEGFPLPLLK	-0.150729	-0.859	0.393		-0.202187	-0.989	0.326		-0.71773	192.5	0.13
	84	P43251	BTD	LSSGLVTAALYGR	0.0657914	0.431	0.667		-0.140367	-0.732	0.467		-0.705129	175	0.059
	85	Q9UHG3	PCYOX	YQSHDYAFSSVEK	-0.0274644	-0.136	0.892		-0.330291	-1.604	0.113		-0.61572	165	0.034
	86	P06276	CHLE	NIAAFGGNPK	-0.0551265	-0.262	0.794		-0.164595	-0.983	0.329		-0.646589	169	0.042
	87	P06276	CHLE	IFFPGVSEFGK	-0.0350864	-0.163	0.871		-0.0660923	-0.354	0.724		-0.650782	163	0.031
	88	P06276	CHLE	FWTSFFPK	0.193083	0.934	0.353		0.0412747	0.338	0.736		-0.572681	190	0.118
	89	P26927	HGFL	SPLNDFQVLR	-0.112183	-0.661	0.511		-0.0732136	-0.391	0.697		-0.539832	210	0.255
	90	P04217	A1BG	HQFLLTGDTQGR	-0.0453176	-0.211	0.833		-0.100812	-0.668	0.507		-0.624832	164	0.033
	91	P04217	A1BG	SGLSTGWTQLSK	0.122241	0.606	0.546		0.0961564	0.634	0.528		-0.504136	186	0.099
	92	P04217	A1BG	ATWSGAVLAGR	0.0586333	0.285	0.776		0.119058	0.892	0.376		-0.701925	176	0.062
	93	P01019	ANGT	DPTFIPAPIQAK	0.0526597	0.279	0.781		0.0238603	0.149	0.882		-0.53051	203	0.197
	94	P01019	ANGT	ALQDQLVLVAAK	0.00982776	0.049	0.961		-0.0371456	-0.184	0.854		-0.506077	200.5	0.179
	95	P61769	B2MG	VNHVTLSQPK	-0.168734	-0.759	0.45		-0.122641	-0.889	0.377		-0.504037	191	0.123
	96	P01024	CO3	LVAYYTLIGASGQR	-0.0171901	-0.084	0.934		-0.0820974	-0.579	0.564		-0.672177	182	0.082
	97	P01024	CO3	IHWESASLLR	-0.0946746	-0.489	0.626		-0.131646	-0.74	0.462		-0.656839	191	0.123
	98	O00533	NCHL1	VIAVNEVGR	0.100585	0.438	0.663		0.343402	1.379	0.172		-0.124362	257.5	0.895
	99	P49747	COMP	DTDLDGFPDEK	0.0215904	0.11	0.912		-0.235537	-1.157	0.251		-0.257039	193	0.134
	100	P00488	F13A	VEYVIGR	-0.175701	-0.882	0.38		-0.240195	-1.255	0.214		-0.668688	187	0.102
	101	P00488	F13A	GTYIPVPIVSELQSGK	-0.0901216	-0.459	0.647		-0.0601459	-0.334	0.739		-0.542471	184.5	0.091
	102	Q9NPH3	IL1AP	VAFPLEVVQK	-0.0310306	-0.13	0.897		-0.0143315	-0.086	0.932		-0.500618	192.5	0.13
	103	Q06033	ITIH3	EVSFDVELPK	-0.185549	-0.809	0.421		-0.322902	-1.694	0.095		-0.792785	137	0.006
	104	Q06033	ITIH3	GISMLNK	-0.191363	-0.863	0.391		-0.182658	-0.706	0.483		-0.747899	154	0.018
	105	Q06033	ITIH3	DYIFGNYIER	-0.247796	-1.096	0.277		-0.313799	-1.758	0.083		-0.792487	153	0.017
	106	P04180	LCAT	SSGLVSNAPGVQIR	-0.0216488	-0.104	0.918		-0.0968988	-0.565	0.574		-0.725643	156	0.021
	107	P61626	LYSC	WESGYNTR	0.0304596	0.146	0.885		0.012305	0.071	0.934		-0.47028	185.5	0.096
	108	O00187	MASP2	WPEPVFGR	0.369736	1.815	0.074		0.133935	0.626	0.534		0.158172	244	0.681
	109	P11226	MBL2	FQASVATPR	0.0754721	0.288	0.774		0.113828	0.487	0.628		-0.214128	225	0.413
	110	P11226	MBL2	EEAFLGITDEK	-0.0975857	-0.433	0.666		-0.190228	-0.826	0.412		-0.77127	176	0.061
	111	P11226	MBL2	TEGQFVDLTGNR	0.125334	0.561	0.577		-0.156006	-0.792	0.431		-0.392789	217.5	0.328
	112	P40925	MDHC	GEFVTTVQQR	-0.183509	-0.737	0.463		0.212892	0.867	0.389		-0.244696	242.5	0.654
	113	O60462	NRP2	DGDSESADLLGK	0.0352484	0.165	0.87		-0.264893	-1.261	0.286		-0.683322	171.5	0.048
	114	P19652	A1AG2	TEDTIFLR	-0.0185904	-0.141	0.889		-0.201048	-0.873	0.385		-0.585219	169.5	0.044
	115	P02763	A1AG1	SDVVYTDWK	-0.016136	-0.118	0.906		-0.0782962	-0.358	0.721		-0.415582	180	0.074
	116	Q96PD5	PGRP2	TFTLLDPK	0.0523837	0.239	0.812		0.15214	0.894	0.374		-0.67932	160	0.026
	117	Q96PD5	PGRP2	WGAAPYR	-0.159532	-0.741	0.384		-0.14701	-0.6	0.55		-0.83439	140	0.007
	118	P14618	KPYM	LDIDSPPITAR	0.0584324	0.285	0.777		-0.203516	-1.06	0.293		-0.221612	224.5	0.407
	119	P62937	PPIA	VSFELFADK	-0.192902	-0.954	0.343		-0.347282	-1.452	0.151		-0.175517	223.5	0.395
	120	P62937	PPIA	FEDENFILK	-0.0972059	-0.543	0.589		-0.356455	-1.882	0.064		-0.501024	198	0.163
	121	P32119	PRDX2	QITVNDLPVGR	0.0756549	0.291	0.772		0.189363	0.952	0.273		-0.0674725	254.5	0.845
	122	P22891	PROZ	APDLQDLPWQVK	-0.0718329	-0.336	0.738		-0.00316729	-0.02	0.984		-0.384014	236	0.558
	123	P22891	PROZ	DFAEHLLIPR	-0.0462039	-0.23	0.818		-0.262927	-1.283	0.204		-0.686381	189	0.111
	124	O00391	QSOX1	DTGAALLAESR	-0.0593858	-0.375	0.709		0.0623583	0.308	0.759		-0.422303	201.5	0.186
	125	P61224	RAP1B	LVVLGSGGVGK	0.0877909	0.414	0.68		-0.132755	-0.573	0.569		0.0326209	247	0.728
	126	P06702	S10A9	LTWASHEK	-0.0240148	-0.235	0.815		-0.0113182	-0.099	0.922		-0.213085	194	0.14
	127	P14151	LYAM1	DNYTDLVAIQNK	-0.104564	-0.486	0.629		-0.00287315	-0.013	0.99		-0.560377	212.5	0.278
	128	P02741	CRP	AFVFPK	-0.0703238	-0.404	0.687		-0.262555	-1.41	0.163		-0.232555	199	0.169
	129	P02741	CRP	ESDTSYVSLK	-0.0621818	-0.435	0.665		-0.184608	-1.067	0.29		-0.596954	160.5	0.027
	130	P04003	C4BPA	QSSSYSFFK	0.0194439	0.177	0.86		-0.105132	-0.523	0.603		-0.370074	176	0.062
	131	P20851	C4BPB	ALLAFQESK	0.0488006	0.447	0.656		0.183724	0.763	0.448		-0.28025	185.5	0.095
	132	P01011	AACT	ADLSGITGAR	-0.143042	-0.719	0.474		-0.255029	-1.492	0.14		-0.681074	157	0.022
	133	P01011	AACT	NLAVSQVVHK	-0.144688	-0.869	0.388		-0.302477	-1.496	0.139		-0.688621	148	0.013
	134	P08185	CBG	AQLLQGLGFNLTER	-0.0657872	-0.323	0.748		-0.135572	-0.69	0.493		-0.535767	194	0.14
	135	P08185	CBG	ITQDAQLK	0.00927659	0.046	0.964		0.166694	1.002	0.207		-0.393559	222	0.38
	136	P05546	HEP2	SVNDLYIQK	-0.088526	-0.437	0.663		-0.0297372	-0.143	0.887		-0.601794	175	0.058
	137	P05546	HEP2	QFPILLDFK	-0.0410736	-0.207	0.837		-0.0197401	-0.093	0.926		-0.626848	163	0.031
	138	P05546	HEP2	TLEAQLTPR	-0.00778185	-0.041	0.967		0.0108171	0.063	0.95		-0.516817	195	0.145
	139	P04278	SHBG	IALGGLLFPASNLR	0.0370391	0.159	0.874		0.0585122	0.263	0.793		-0.267815	229	0.466
	140	P04278	SHBG	QAEISASAPTSLR	-0.0255688	-0.106	0.916		0.0433562	0.168	0.867		-0.273025	223	0.389
	141	P04278	SHBG	LDVDQALNR	-0.0637821	-0.252	0.801		0.0707114	0.308	0.759		-0.134563	254	0.837
	142	P37802	TAGL2	QMEQISQFLQAAER	0.172912	0.979	0.243		-0.287666	-1.22	0.226		0.0536935	247.5	0.731
	143	P37802	TAGL2	TLMNLGGLAVAR	0.0218364	0.112	0.911		-0.209871	-0.94	0.35		-0.0600145	234	0.533
	144	P02787	TRFE	DGAGDVAFVK	-0.0760186	-0.353	0.725		-0.104374	-0.802	0.425		-0.667448	181	0.078
	145	P02787	TRFE	EGYYGYTGAFR	-0.0840794	-0.445	0.658		-0.0791588	-0.42	0.676		-0.704689	171	0.048
	146	Q15582	BGH3	GDELADSALEIFK	-0.0224424	-0.113	0.91		-0.291422	-1.534	0.13		-0.458406	173	0.052
	147	Q9Y490	TLN1	GLAGAVSELLR	-0.0686819	-0.409	0.684		-0.224261	-1.042	0.301		-0.249793	202	0.192
	148	Q9Y490	TLN1	TLAESALQLLYTAK	0.0874712	0.416	0.634		-0.217939	-0.942	0.349		0.214334	242	0.647
	149	P22105	TENX	LQVVPVAANQR	-0.278711	-1.395	0.167		-0.0978942	-0.486	0.629		-0.679081	182.5	0.083
	150	P22105	TENX	ILISGLEPSTPYR	-0.111965	-0.614	0.541		-0.321963	-1.61	0.112		-0.594264	180.5	0.076
	151	P22105	TENX	TLSPVLESPR	-0.208594	-0.963	0.339		-0.169005	-0.826	0.411		-0.727717	164	0.032
	152	P67936	TPM4	TIDDLEEK	0.0474935	0.267	0.79		-0.148585	-0.825	0.412		-0.192663	219	0.344
	153	P18206	VINC	ELLPVLISAMK	0.14328	0.663	0.509		-0.137906	-0.604	0.547		0.060302	258.5	0.911
	154	P04004	VTNC	FEDGVLDPDYPR	-0.0867868	-0.446	0.657		-0.184015	-0.924	0.359		-0.636448	189	0.113
	155	P04004	VTNC	QPQFISR	0.102416	0.608	0.545		-0.0529943	-0.288	0.774		-0.65843	177	0.065
	156	O75083	WDR1	DYSGQGVVK	-0.127689	-0.615	0.54		-0.211431	-1.052	0.296		-0.13664	237	0.572
	157	P63104	1433Z	SVTEQGAELSNEER	0.350713	1.833	0.071		-0.353242	-1.581	0.118		-0.328127	189.5	0.114
	158	P63104	1433Z	FLIPNASQAESK	0.0552158	0.273	0.785		-0.159761	-0.78	0.438		-0.163445	226.5	0.431
		Statistically significant differences were anlyzed by independent student's t-test (T0, T1) and Mann-Whiteny's U test (T2). Bold face means statistically significant adjusted p-value for multiple comparison by using Benjamini-Hochberg FDR. Stable-VPAR : Patient not in acute mood state and Alda A score of valproate >= 5 Acute-VPAR : Patient in acute mood state (depression or (hypo)mania) and Alda …
